# Supplementary material for: Identify Molecular Mechanisms of Jiangzhi Decoction on Nonalcoholic Fatty Liver Disease by Network Pharmacology Analysis and Experimental Validation
Source: Biomed Res Int. 2020 Dec 12;2020:8829346. doi: 10.1155/2020/8829346 (PMC7753939; doi:10.1155/2020/8829346)
Supplement: Supplementary 1 — Table S1: 147 active ingredients found in Jiangzhi Decoction (JZD). The active ingredients were obtained from both Traditional Chinese Medicine Systems Pharmacology (TCMSP) database (http://lsp.nwu.edu.cn/tcmsp.php) according to the ADME principle: drug − likeness (DL) > 0.18 and Traditional Chinese Medicine Integrated Database (TCMID) (http://www.megabionet.org/tcmid/). [file 8829346.f1.xlsx]

## Sheet: Sheet1
No.	Ingredients	Mol ID	Pubchem ID	SMILE	DL	Latin Name	Database Source
1	campesterol	MOL000458	173183	CC(C)C(C)CCC(C)C1CCC2C1(CCC3C2CC=C4C3(CCC(C4)O)C)C	0.71577	Trichosanthes kirilowii	TCMSP
2	melissic acid	MOL000515	10471	CCCCCCCCCCCCCCCCCCCCCCCCCCCCCC(=O)O	0.4888	Trichosanthes kirilowii	TCMSP
3	montanic acid	MOL000659	10470	CCCCCCCCCCCCCCCCCCCCCCCCCCCC(=O)O	0.46052	Trichosanthes kirilowii	TCMSP
4	ceric acid	MOL000662	10469	CCCCCCCCCCCCCCCCCCCCCCCCCC(=O)O	0.40467	Trichosanthes kirilowii	TCMSP
5	lignoceric acid	MOL000663	11197	CCCCCCCCCCCCCCCCCCCCCCCC(=O)O	0.33352	Trichosanthes kirilowii	TCMSP
6	mandenol	MOL001494	5282184	CCCCCC=CCC=CCCCCCCCC(=O)OCC	0.19321	Trichosanthes kirilowii	TCMSP
7	tricin	MOL002083	5281702	COC1=CC(=CC(=C1O)OC)C2=CC(=O)C3=C(C=C(C=C3O2)O)O	0.33891	Trichosanthes kirilowii	TCMSP
8	barolub	MOL002254	11147	CCCCCCCCCCCCCCCC(=O)OCC(COC(=O)CCCCCCCCCCCCCCC)OC(=O)CCCCCCCCCCCCCCC	0.21676	Trichosanthes kirilowii	TCMSP
9	diosmetin	MOL002881	5281612	COC1=C(C=C(C=C1)C2=CC(=O)C3=C(C=C(C=C3O2)O)O)O	0.27442	Trichosanthes kirilowii	TCMSP
10	spinasterol	MOL004355	5281331	CCC(C=CC(C)C1CCC2C1(CCC3C2=CCC4C3(CCC(C4)O)C)C)C(C)C	0.75534	Trichosanthes kirilowii	TCMSP
11	hydroxygenkwanin	MOL005530	5318214	COC1=CC(=C2C(=C1)OC(=CC2=O)C3=CC(=C(C=C3)O)O)O	0.27206	Trichosanthes kirilowii	TCMSP
12	schottenol	MOL006756	441837	CCC(CCC(C)C1CCC2C1(CCC3C2=CCC4C3(CCC(C4)O)C)C)C(C)C	0.75067	Trichosanthes kirilowii	TCMSP
13	linolenic acid ethyl ester	MOL007179	5367460	CCC=CCC=CCC=CCCCCCCCC(=O)OCC	0.19694	Trichosanthes kirilowii	TCMSP
14	vitamin-e	MOL007180	3476	CCC1=C(CN(C1=O)C(=O)NCCC2=CC=C(C=C2)S(=O)(=O)NC(=O)NC3CCC(CC3)C)C	0.69563	Trichosanthes kirilowii	TCMSP
15	5-hydroxy-2-[4-hydroxy-3-[(2S,3R,4S,5S,6R)-3,4,5-trihydroxy-6-(hydroxymethyl)oxan-2-yl]oxyphenyl]-7-methoxychromen-4-one	MOL007182	10479460	COC1=CC(=C2C(=C1)OC(=CC2=O)C3=CC(=C(C=C3)O)OC4C(C(C(C(O4)CO)O)O)O)O	0.83165	Trichosanthes kirilowii	TCMSP
16	isokarounidiol	MOL007185	10003399	CC1(C(CCC2(C1C=CC3=C2CCC4(C3(CCC5(C4CC(CC5)(C)CO)C)C)C)C)O)C	0.76805	Trichosanthes kirilowii	TCMSP
17	karounidiol	MOL007186	159490	CC1(C(CCC2(C1CC=C3C2=CCC4(C3(CCC5(C4CC(CC5)(C)CO)C)C)C)C)O)C	0.76779	Trichosanthes kirilowii	TCMSP
18	sitosterol	MOL000359	12303645	CCC(CCC(C)C1CCC2C1(CCC3C2CC=C4C3(CCC(C4)O)C)C)C(C)C	0.7512	Alisma orientale	TCMSP
19	emodin	MOL000472	3220	CC1=CC2=C(C(=C1)O)C(=O)C3=C(C2=O)C=C(C=C3O)O	0.23916	Alisma orientale	TCMSP
20	alisol A monoacetate	MOL000829	74344393	CC(CC(C(C(C)(C)O)OC(=O)C)O)C1=C2CC(C3C4(CCC(=O)C(C4CCC3(C2(CC1)C)C)(C)C)C)O	0.79981	Alisma orientale	TCMSP
21	alisol B	MOL000830	15558620	CC(CC(C1C(O1)(C)C)O)C2=C3CC(C4C5(CCC(=O)C(C5CCC4(C3(CC2)C)C)(C)C)C)O	0.81706	Alisma orientale	TCMSP
22	alisol B monoacetate	MOL000831	14036809	CC(CC(C1C(O1)(C)C)OC(=O)C)C2=C3CC(C4C5(CCC(=O)C(C5CCC4(C3(CC2)C)C)(C)C)C)O	0.80629	Alisma orientale	TCMSP
23	alisol,b,23-acetate	MOL000832	14036811	CC(CC(C1C(O1)(C)C)OC(=O)C)C2=C3CC(C4C5(CCC(=O)C(C5CCC4(C3(CC2)C)C)(C)C)C)O	0.81841	Alisma orientale	TCMSP
24	alisol,f	MOL000833	76310822	CC1CC(OC2C1=C3CC(C4C5(CCC(=O)C(C5CCC4(C3(C2)C)C)(C)C)C)O)C(C(C)(C)O)O	0.67347	Alisma orientale	TCMSP
25	alpha-D-Galp-(1->6)-alpha-D-Galp-(1->6)-D-Glu	MOL000838	5461026	C(C1C(C(C(C(O1)OCC2C(C(C(C(O2)OCC(C(C(C(C=O)O)O)O)O)O)O)O)O)O)O)O	0.61965	Alisma orientale	TCMSP
26	raffinose	MOL000841	439242	C(C1C(C(C(C(O1)OCC2C(C(C(C(O2)OC3(C(C(C(O3)CO)O)O)CO)O)O)O)O)O)O)O	0.65793	Alisma orientale	TCMSP
27	sucrose	MOL000842	5988	C(C1C(C(C(C(O1)OC2(C(C(C(O2)CO)O)O)CO)O)O)O)O	0.2273	Alisma orientale	TCMSP
28	stachyose	MOL000843	439531	C(C1C(C(C(C(O1)OCC2C(C(C(C(O2)OCC3C(C(C(C(O3)OC4(C(C(C(O4)CO)O)O)CO)O)O)O)O)O)O)O)O)O)O	0.62628	Alisma orientale	TCMSP
29	alisol A	MOL000850	15558616	CC(CC(C(C(C)(C)O)O)O)C1=C2CC(C3C4(CCC(=O)C(C4CCC3(C2(CC1)C)C)(C)C)C)O	0.81111	Alisma orientale	TCMSP
30	glycerol palmitate	MOL000858	3084463	CCCCCCCCCCCCCCCC(=O)OCC(CO)O	0.22139	Alisma orientale	TCMSP
31	healip	MOL000861	12620	CCCCCCCCCCCCCCCCCCCCCCO	0.21735	Alisma orientale	TCMSP
32	1-monolinolein	MOL002464	6436630	CCCCCC=CCC=CCCCCCCCC(=O)OCC(CO)O	0.30249	Alisma orientale	TCMSP
33	sitogluside	MOL000357	5742590	CCC(CCC(C)C1CCC2C1(CCC3C2CC=C4C3(CCC(C4)OC5C(C(C(C(O5)CO)O)O)O)C)C)C(C)C	0.6241	Angelica sinensis	TCMSP
34	β-sitosterol	MOL000358	222284	CCC(CCC(C)C1CCC2C1(CCC3C2CC=C4C3(CCC(C4)O)C)C)C(C)C	0.75123	Angelica sinensis	TCMSP
35	Stigmasterol	MOL000449	5280794	CCC(C=CC(C)C1CCC2C1(CCC3C2CC=C4C3(CCC(C4)O)C)C)C(C)C	0.75665	Angelica sinensis	TCMSP
36	L-beta,gamma-Dimyristoyl-alpha-cephalin	MOL008247	9852308	CCCCCCCCCCCCCC(=O)OCC(COP(=O)(O)OCCN)OC(=O)CCCCCCCCCCCCC	0.46937	Angelica sinensis	TCMSP
37	4-chloro-N-[1-methyl-5-[[1-methyl-5-[[1-methyl-5-(2-morpholinoethylcarbamoyl)pyrrol-3-yl]carbamoyl]pyrrol-3-yl]carbamoyl]pyrrol-3-yl]-5-[2-(2-pyridyl)ethylamino]isothiazole-3-carboxamide	MOL008278	488866	CN1C=C(C=C1C(=O)NCCN2CCOCC2)NC(=O)C3=CC(=CN3C)NC(=O)C4=CC(=CN4C)NC(=O)C5=NSC(=C5Cl)NCCC6=CC=CC=N6	0.30969	Angelica sinensis	TCMSP
38	Coniferyl ferulate	MOL008288	6441913	COC1=C(C=CC(=C1)C=CCOC(=O)C=CC2=CC(=C(C=C2)O)OC)O	0.39042	Angelica sinensis	TCMSP
39	lecithin	MOL008290	5313082	CCCCCCCCCCCCCC(=O)OCC(COP(=O)(O)OCC[N+](C)(C)C)OC(=O)CCCCCCCCCCCCC	0.40472	Angelica sinensis	TCMSP
40	1,1,3-trimethylcyclopentane		20615	CC1CCC(C1)(C)C		Crataegus pinnatifida	TCMID
41	1,2,3-trimethyl-cyclohexane		24317	CC1CCCC(C1C)C		Crataegus pinnatifida	TCMID
42	1,2,3-trimethylbenzene		10686	CC1=C(C(=CC=C1)C)C		Crataegus pinnatifida	TCMID
43	1,2-dimethylbenzene		137549	CC1=CC=CC=C1[CH2]		Crataegus pinnatifida	TCMID
44	1,3,4-trimethyl-3-cyclohexene-1-carboxaldehyde		14489309	CC1CCC(=CC1(C)C)C=O		Crataegus pinnatifida	TCMID
45	1,3,5-trimethylcyclohexane		35364	CC1CC(CC(C1)C)C		Crataegus pinnatifida	TCMID
46	1,4-dimethyl-cis-cyclohexane		11523	CC1CCC(CC1)C		Crataegus pinnatifida	TCMID
47	1-ethyl-2-methylbenzene		11903	CCC1=CC=CC=C1C		Crataegus pinnatifida	TCMID
48	1-ethyl-4,8-dimethoxy-beta-carboline		5317243	CCC1=NC=C(C2=C1NC3=C2C=CC=C3OC)OC		Crataegus pinnatifida	TCMID
49	1-propenyl-cyclohexane		75027	C=CCC1CCCCC1		Crataegus pinnatifida	TCMID
50	12-oxoarundoin	MOL009360	5320321	CC(C)C1CCC2C1(CCC3(C2(C(=O)C=C4C3CCC5C4(CCC(C5(C)C)OC)C)C)C)C	0.76	Crataegus pinnatifida	TCMID
51	2,3,4-trimethylhexane		13533	CCC(C)C(C)C(C)C		Crataegus pinnatifida	TCMID
52	2,3-dimethylheptane		26375	CCCCC(C)C(C)C		Crataegus pinnatifida	TCMID
53	2,4-dimethyl-undecane		28476	CCCCCCCC(C)CC(C)C		Crataegus pinnatifida	TCMID
54	2-methylcyclopentanone		6999932	CC1CCCC1=O		Crataegus pinnatifida	TCMID
55	2-methylheptane		172117	CC(C)CCCC[CH2]		Crataegus pinnatifida	TCMID
56	20-hexadecanoylingenol		5318035	CCCCCCCCCCCCCCCC(=O)OCC1=CC2C3C(C3(C)C)CC(C4(C2=O)C=C(C(C4(C1O)O)O)C)C		Crataegus pinnatifida	TCMID
57	3,4,4-trimethyl-2-hexene		5369064	CCC(C)(C)C(=CC)C		Crataegus pinnatifida	TCMID
58	3,5-dimethylbutylbenzene		528693	CCCCC1=CC(=CC(=C1)C)C		Crataegus pinnatifida	TCMID
59	3,6,6-trimethyl-bicyclo[3,1,1]hept-2-ene		443156	CC1=CCC2C(C1)C2(C)C		Crataegus pinnatifida	TCMID
60	3,7,11-trimethyldodeca-1,7,10-trien-3-ol-9-one		5322107	CC(=CC(=O)C=C(C)CCCC(C)(C=C)O)C		Crataegus pinnatifida	TCMID
61	3-ethyl-2,3-dimethyl-pentane		28027	CCC(C)(CC)C(C)C		Crataegus pinnatifida	TCMID
62	3-methylhexane		11115931	CC[CH]C(=C)CC		Crataegus pinnatifida	TCMID
63	3-methylhistidin		565965	CN1C=NC=C1CC(C(=O)O)N		Crataegus pinnatifida	TCMID
64	4,11,11-trimethyl-methylene bicyclo[7.2.0] undec-4-ene		15491228	CC1CCCC12CC(CCC2=C)C(=C)C		Crataegus pinnatifida	TCMID
65	4-(1,5-dimethyl-1,4-hexadienyl)-1-methyl-cyclohexene		5316888	CC(=CCC=C(C)C1CCC=CC1)C		Crataegus pinnatifida	TCMID
66	4-methylcyclohexanone		11525	CC1CCC(=O)CC1		Crataegus pinnatifida	TCMID
67	4-p-menthane-1,7,8-triol		126863	CC(C)(C1CCC(CC1)(CO)O)O		Crataegus pinnatifida	TCMID
68	5-ethyl-2-methylheptane		26056	CCC(CC)CCC(C)C		Crataegus pinnatifida	TCMID
69	amygdalin		24728706	[HH].CC.CC.CC1=CC=CC=C1.COCC1C(C(C(C(O1)COCC2C(C(C(C(O2)CO)O)O)O)O)O)O.C#N		Crataegus pinnatifida	TCMID
70	chlorogenicacid	MOL003871	1794427	C1C(C(C(CC1(C(=O)O)O)OC(=O)C=CC2=CC(=C(C=C2)O)O)O)O	0.31	Crataegus pinnatifida	TCMID
71	chlorogenin		52931478	CCC1C(CC2C1(CCC3C2CC(C4C3(CCC(C4)O)C)O)C)OC5(CCC(CO5)C)C		Crataegus pinnatifida	TCMID
72	citric acid		311	C(C(=O)O)C(CC(=O)O)(C(=O)O)O		Crataegus pinnatifida	TCMID
73	crataequinone a		11242344	COC1=C(OC2=C1C(=O)C(=O)C3=CC=CC=C32)OC		Crataegus pinnatifida	TCMID
74	crataequinone b		11334815	COC1=C(OC2=C1C(=O)C(=O)C3=C2C(=CC=C3)O)OC		Crataegus pinnatifida	TCMID
75	crategolicacid		11887403	CC1(CCC2(CCC3(C(=CCC4C3(CCC5C4(CC(C(C5(C)C)O)O)C)C)C2C1)C)C(=O)O)C		Crataegus pinnatifida	TCMID
76	creatine		7058172	C[N+](=C(N)N)CC(=O)[O-]		Crataegus pinnatifida	TCMID
77	decane		10877229	CCCCCCCCCC		Crataegus pinnatifida	TCMID
78	dimethyl camphorate		348846	CC1(C(CCC1(C)C(=O)OC)C(=O)OC)C		Crataegus pinnatifida	TCMID
79	epicatechin		255538	C1C(C(OC2=CC(=CC(=C21)O)O)C3=CC(=C(C=C3)O)O)O		Crataegus pinnatifida	TCMID
80	eriodictyol-7,3-diglucoside		5317187	C1=CC(=C(C=C1C2C(C(=O)C3=C(C=C(C=C3O2)OC4C(C(C(C(O4)CO)O)O)O)O)OC5C(C(C(C(O5)CO)O)O)O)O)O		Crataegus pinnatifida	TCMID
81	eriodictyol-7-glucoside		16760078	C1C(OC2=CC(=CC(=C2C1=O)O)OC3C(C(C(C(O3)CO)O)O)O)C4=CC(=C(C=C4)O)O		Crataegus pinnatifida	TCMID
82	ethyl n-docosanoylanthranilate		5317244	CCCCCCCCCCCCCCCCCCCCCC(=O)NC1=CC=CC=C1C(=O)OCC		Crataegus pinnatifida	TCMID
83	ethyl-2-methylbut-2-enoate		5281163	CCOC(=O)C(=CC)C		Crataegus pinnatifida	TCMID
84	ethylnotopterol		5317258	CCOC(CC(=CCOC1=C2C=CC(=O)OC2=CC3=C1C=CO3)C)C=C(C)C		Crataegus pinnatifida	TCMID
85	gamma-decanolactone		12813	CCCCCCC1CCC(=O)O1		Crataegus pinnatifida	TCMID
86	heptane		524600	CCCCCCC		Crataegus pinnatifida	TCMID
87	hexadecanoicacid		520159	CCC(C)CCCCCCCCCCCCC(=O)OC		Crataegus pinnatifida	TCMID
88	hyperin		5281643	C1=CC(=C(C=C1C2=C(C(=O)C3=C(C=C(C=C3O2)O)O)OC4C(C(C(C(O4)CO)O)O)O)O)O		Crataegus pinnatifida	TCMID
89	linoleyl acetate		44134803	CCCCCC=CCC=CCCCCCCCCOC(=O)C		Crataegus pinnatifida	TCMID
90	methylbenzene		5150539	CC1=C[C-]=CC=C1		Crataegus pinnatifida	TCMID
91	methylcyclohexane		14502	C=C1CCCCC1		Crataegus pinnatifida	TCMID
92	oxalicacid		16213469	C(=O)(C(=O)O)O.O.O		Crataegus pinnatifida	TCMID
93	propenyl propyl disulfide		5352908	CCCSSC=CC		Crataegus pinnatifida	TCMID
94	propylcyclohexane		15505	CCCC1CCCCC1		Crataegus pinnatifida	TCMID
95	proscillaridin a		52931497	CC1C(C(C(C(O1)OC2CCC3(C4CCC5(C(CCC5(C4CCC3=C2)O)C6=COC(=O)C=C6)C)C)O)O)O		Crataegus pinnatifida	TCMID
96	rutin		53399169	CC1C(C(C(C(O1)OCC2C(C(C(C(O2)OC3=C(OC4=CC(=CC(=C4C3=O)O)O)C5=C(C(=CC=C5)O)O)O)O)O)O)O)O		Crataegus pinnatifida	TCMID
97	ruvoside		6325934	CC1C(C(C(C(O1)OC2CCC3(C(C2)CCC4C3CCC5(C4(CCC5C6=CC(=O)OC6)O)C)CO)O)OC)O		Crataegus pinnatifida	TCMID
98	succinicacid		612736	C1=CC(=C(C=C1C(CC(=O)O)C(=O)O)Cl)Cl		Crataegus pinnatifida	TCMID
99	suchilactone		10915582	COC1=C(C=C(C=C1)CC2COC(=O)C2=CC3=CC4=C(C=C3)OCO4)OC		Crataegus pinnatifida	TCMID
100	trans-9-trans-12-linoleic acid		5280644	CCCCCCC=CC=CCCCCCCCC(=O)O		Crataegus pinnatifida	TCMID
101	triterpenic acid		56600659	CC(=C)C1CCC2(C1C3CCC4C5(CCC6C(C5CCC4(C3(CC2)C)C)(COC(O6)C7=CC=C(O7)CO)C)C)C(=O)O		Crataegus pinnatifida	TCMID
102	ursolicacid		45358157	CC1CCC2(CCC3(C(=CCC4C3(CCC5C4(CCC(C5(C)C)O)C)C)C2C1C)C)C(=O)O		Crataegus pinnatifida	TCMID
103	vitexin		49791957	C1=CC(=CC=C1C2=CC(=O)C3=C(C=C(C(=C3O2)C4C(C(C(C(O4)CO)O)O)O)[O-])O)O		Crataegus pinnatifida	TCMID
104	vitexin-7-glucoside		11972297	C1=CC(=CC=C1C2=CC(=O)C3=C(O2)C(=C(C=C3O)OC4C(C(C(C(O4)CO)O)O)O)C5C(C(C(C(O5)CO)O)O)O)O		Crataegus pinnatifida	TCMID
105	[epicatechin-(48)]5-epicatechin		16129623	C1C(C(OC2=C1C(=CC(=C2C3C(C(OC4=C3C(=CC(=C4C5C(C(OC6=C5C(=CC(=C6C7C(C(OC8=C(C(=CC(=C78)O)O)C9C(C(OC1=C(C(=CC(=C91)O)O)C1C(C(OC2=CC(=CC(=C12)O)O)C1=CC(=C(C=C1)O)O)O)C1=CC(=C(C=C1)O)O)O)C1=CC(=C(C=C1)O)O)O)O)O)C1=CC(=C(C=C1)O)O)O)O)O)C1=CC(=C(C=C1)O)O)O)O)O)C1=CC(=C(C=C1)O)O)O		Crataegus pinnatifida	TCMID
106	1,3-dihydroxy-2-methoxy xanthone		5316798	COC1=C(C=C2C(=C1O)C(=O)C3=CC=CC=C3O2)O		Polygonum multiflorum	TCMID
107	1,3-dihydroxy-6,7-dimethylxanthone-1-o-β-d-glucoside		5316774	CC1=C(C=C2C(=C1)C(=O)C3=C(C=C(C=C3O2)O)OC4C(C(C(C(O4)CO)O)O)O)C		Polygonum multiflorum	TCMID
108	2,3,5,4'-tetrahydroxystilbene-2,3-o-β-d-digluco-side		5321886	C1=CC(=CC=C1C=CC2=CC(=CC(=C2OC3C(C(C(C(O3)CO)O)O)O)OC4C(C(C(C(O4)CO)O)O)O)O)O		Polygonum multiflorum	TCMID
109	2,3,5,4'-tetrahydroxystilbene-2-o-(6''-o-acetyl)-β-d-glucopyranoside		11968988	CC(=O)OCC1C(C(C(C(O1)OC2=C(C=C(C=C2C=CC3=CC=C(C=C3)O)O)O)O)O)O		Polygonum multiflorum	TCMID
110	2,3,5,4'-tetrahydroxystilbene-2-o-(6''-o-α-d-glucopyranosyl)-β-d-glucopyranoside		5321882	C1=CC(=CC=C1C=CC2=CC(=CC(=C2OC3C(C(C(C(O3)COC4C(C(C(C(O4)CO)O)O)O)O)O)O)O)O)O		Polygonum multiflorum	TCMID
111	2,3,5,4'-tetrahydroxystilbene-2-o-beta-d-glucoside		5321884	C1=CC(=CC=C1C=CC2=CC(=CC(=C2OC3C(C(C(C(O3)CO)O)O)O)O)O)O		Polygonum multiflorum	TCMID
112	2-(2-hydroxypropyl)-5-methyl-chromone-7-O-β-D- glucopyranoside		45272307	CC1=CC(=CC2=C1C(=O)C=C(O2)CC(C)O)O		Polygonum multiflorum	TCMID
113	2-acetylemodin		101206743	CC(=O)C1=C(C2=C(C=C1)C(=O)C3=CC(=CC(=C3C2=O)O)O)O		Polygonum multiflorum	TCMID
114	3,4,3',5'-tetrahydroxystilbene-3-glucoside		11968990	C1=CC(=C(C=C1C=CC2=CC(=CC(=C2)O)O)OC3C(C(C(C(O3)CO)O)O)O)O		Polygonum multiflorum	TCMID
115	4,4'-dihydroxydiphenyl methane		12111	C1=CC(=CC=C1CC2=CC=C(C=C2)O)O		Polygonum multiflorum	TCMID
116	acid anthrone		46926145	CCCCCC(=O)C1=C(C=C2CC3=CC(=CC(=C3C(=O)C2=C1O)O)O)O		Polygonum multiflorum	TCMID
117	aloe emodin	MOL000471	10207	C1=CC2=C(C(=C1)O)C(=O)C3=C(C=C(C=C3C2=O)CO)O	0.24	Polygonum multiflorum	TCMID
118	Butyl fructofuranoside		13386213	CCCCOC1(C(C(C(O1)CO)O)O)CO		Polygonum multiflorum	TCMID
119	catechin		44445800	CC1CC2=C(C=C(C=C2OC1C3=CC(=C(C=C3)O)O)O)O		Polygonum multiflorum	TCMID
120	chrysarobin		221502	CC1=CC(=C2C=C3C(=CC2=C1)C=CC(=C3O)O)O		Polygonum multiflorum	TCMID
121	chrysazin	MOL006478	2950	C1=CC2=C(C(=C1)O)C(=O)C3=C(C2=O)C=CC=C3O	0.19	Polygonum multiflorum	TCMID
122	chrysophanol		24867638	CC1=CC2C(C(=C1)O)C(=O)C3=C(C2=O)C=CC=C3O		Polygonum multiflorum	TCMID
123	chrysophanol-8-o-beta-d-(6'-o-galloyl)-glucopyranoside	MOL002245	5315852	CC1=CC(=C2C(=C1)C(=O)C3=C(C2=O)C(=CC=C3)OC4C(C(C(C(O4)COC(=O)C5=CC(=C(C(=C5)O)O)O)O)O)O)O	0.69	Polygonum multiflorum	TCMID
124	citreorosein	MOL013285	361512	C1=C(C=C2C(=C1O)C(=O)C3=C(C=C(C=C3C2=O)O)O)CO	0.27	Polygonum multiflorum	TCMID
125	emodin		25201450	CC1=CC(=C2C(=C1)C(=O)C3=CC(=CC(=C3C2=O)[O-])O)O		Polygonum multiflorum	TCMID
126	emodin anthrone	MOL003353	122635	CC1=CC(=C2C(=C1)CC3=CC(=CC(=C3C2=O)O)O)O	0.21	Polygonum multiflorum	TCMID
127	emodin-8-o-beta-d-glucoside		636641	CC1=CC(=C2C(=C1)C(=O)C3=CC(=CC(=C3C2=O)O)OC4C(C(C(C(O4)CO)O)O)O)O		Polygonum multiflorum	TCMID
128	epicatechin		255538	C1C(C(OC2=CC(=CC(=C21)O)O)C3=CC(=C(C=C3)O)O)O		Polygonum multiflorum	TCMID
129	fetidine		442233	CN1CCC2=CC(=C(C3=C2C1CC4=CC(=C(C=C43)OC)OC5=C(C=CC(=C5OC)OC)CC6C7=CC(=C(C=C7CCN6C)OC)OC)O)OC		Polygonum multiflorum	TCMID
130	gallic acid		54675821	C1=C(C=C(C(=C1O)[O-])O)C(=O)O		Polygonum multiflorum	TCMID
131	gamma-sitosterol		636741	CCC(CCC(C)C1CCC2C1(CCC3C2CC=C4C3(CCC(C4)O)C)C)C(C)C		Polygonum multiflorum	TCMID
132	guaijaverin		44259215	C1C(C(C(C(O1)OC2=C(OC3=CC(=CC(=C3C2=O)O)O)C4=CC(=C(C=C4)O)O)O)O)O		Polygonum multiflorum	TCMID
133	n-trans-feruloyl-tyramine		5280537	COC1=C(C=CC(=C1)C=CC(=O)NCCC2=CC=C(C=C2)O)O	0.26	Polygonum multiflorum	TCMID
134	physcion	MOL000476	10639	CC1=CC(=C2C(=C1)C(=O)C3=CC(=CC(=C3C2=O)O)OC)O	0.27	Polygonum multiflorum	TCMID
135	physcion 1-o-beta-d-glucoside		100813	CC1=CC(=C2C(=C1)C(=O)C3=CC(=CC(=C3C2=O)OC4C(C(C(C(O4)COC5C(C(C(C(O5)CO)O)O)O)O)O)O)OC)O		Polygonum multiflorum	TCMID
136	physcion-8-o-beta-d-glucoside		341617	CC1=CC(=C2C(=C1)C(=O)C3=CC(=CC(=C3C2=O)OC4C(C(C(C(O4)COC5C(C(C(C(O5)CO)O)O)O)O)O)O)OC)O		Polygonum multiflorum	TCMID
137	Physcion-8-O-β-D- glucopyranoside		442762	CC1=CC(=C2C(=C1)C(=O)C3=CC(=CC(=C3C2=O)OC4C(C(C(C(O4)COC5C(C(C(C(O5)CO)O)O)O)O)O)O)OC)O		Polygonum multiflorum	TCMID
138	piceid		25579167	C1=CC(=CC=C1C=CC2=CC(=CC(=C2)OC3C(C(C(C(O3)CO)O)O)O)O)O		Polygonum multiflorum	TCMID
139	polygalacic acid		24982182	CC1(CCC2(C(C1)C3=CCC4C(C3(CC2O)C)(CCC5C4(CC(C(C5(C)CO)O)O)C)C)C(=O)O)C		Polygonum multiflorum	TCMID
140	polygoacetophenoside		5320664	CC(=O)C1=C(C(=C(C=C1O)O)OC2C(C(C(C(O2)CO)O)O)O)O		Polygonum multiflorum	TCMID
141	polygodial		11413654	CC1(CCCC2(C1CC=C(C2C=O)C=O)C)C		Polygonum multiflorum	TCMID
142	polygonumoside A		76317497	C1C(OC2=C3C(=CC(=C21)OC4C(C(C(C(O4)CO)O)O)O)OC(=O)C5=CC(=C(C(=C53)O)O)O)C6=CC=C(C=C6)O		Polygonum multiflorum	TCMID
143	Polygonumoside D		101274440	CC1CCC2(C(C3C(O2)CC4(C3(CCC5C4CC=C6C5(CCC(C6)OC7C(C(C(C(O7)CO)OC8C(C(C(C(O8)CO)O)OC9C(C(C(CO9)O)O)O)OC2C(C(C(C(O2)CO)O)O)O)O)O)C)C)O)C)OC1		Polygonum multiflorum	TCMID
144	procyanidin b1-3'-o-gallate		72193635	C1C(C(OC2=C1C(=CC(=C2C3C(C(OC4=CC(=CC(=C34)O)O)C5=CC(=C(C=C5)O)O)O)O)O)C6=CC(=C(C=C6)O)O)OC(=O)C7=CC(=C(C(=C7)O)O)O		Polygonum multiflorum	TCMID
145	questin		25203706	CC1=CC(=C2C(=C1)C(=O)C3=CC(=CC(=C3C2=O)OC)O)[O-]		Polygonum multiflorum	TCMID
146	questinol	MOL013293	147621	COC1=C2C(=CC(=C1)O)C(=O)C3=CC(=CC(=C3C2=O)O)CO	0.3	Polygonum multiflorum	TCMID
147	rhein		3009664	CC1=CC(=C2C(=C1)C(=O)C3=CC(=CC(=C3C2=O)O)C(=O)O)O		Polygonum multiflorum	TCMID
148	rhein diglucoside		5320960	C1=CC2=C(C(=C1)OC3C(C(C(C(O3)CO)O)O)O)C(=O)C4=C(C=C(C=C4C2=O)C(=O)O)OC5C(C(C(C(O5)CO)O)O)O		Polygonum multiflorum	TCMID
149	tetrahydroxytaxadiene		5321887	CC1=C2C(C(C3(CCC(C(=C)C3CC(C2(C)C)CC1O)O)C)O)O		Polygonum multiflorum	TCMID
150	tricin		46878516	COC1=CC(=CC(=C1[O-])OC)C2=CC(=O)C3=C(C=C(C=C3O2)O)O		Polygonum multiflorum	TCMID
151	β-sitosterol	MOL000358	222284	CCC(CCC(C)C1CCC2C1(CCC3C2CC=C4C3(CCC(C4)O)C)C)C(C)C	0.75	Polygonum multiflorum	TCMID
