# Supplementary material for: Identify Molecular Mechanisms of Jiangzhi Decoction on Nonalcoholic Fatty Liver Disease by Network Pharmacology Analysis and Experimental Validation
Source: Biomed Res Int. 2020 Dec 12;2020:8829346. doi: 10.1155/2020/8829346 (PMC7753939; doi:10.1155/2020/8829346)
Supplement: Supplementary 2 — Table S2: 1285 targets of active ingredients of JZD. The targets were identified using ChemMapper database (http://lilab.ecust.edu.cn/chemmapper/) according to the criteria of 3D structure similarity above 1.0 and prediction score above 0. [file 8829346.f2.xlsx]

## Sheet: Sheet1
No.	Ingredients	Uniprot ID	Gene Symbol	Gene Full Name	Predicting Score	Herb Name
1	campesterol	P06401	PGR	Progesterone receptor	1	Trichosanthes kirilowii
2	campesterol	P03372	ESR1	Estrogen receptor	0.931	Trichosanthes kirilowii
3	campesterol	P08235	NR3C2	Mineralocorticoid receptor	0.324	Trichosanthes kirilowii
4	campesterol	P04150	NR3C1	Glucocorticoid receptor	0.248	Trichosanthes kirilowii
5	campesterol	Q92731	ESR2	Estrogen receptor beta	0.205	Trichosanthes kirilowii
6	campesterol	P10275	AR	Androgen receptor	0.196	Trichosanthes kirilowii
7	campesterol	Q15788	NCOA1	Nuclear receptor coactivator 1	0.176	Trichosanthes kirilowii
8	campesterol	P14061	HSD17B1	Estradiol 17-beta-dehydrogenase 1	0.17	Trichosanthes kirilowii
9	campesterol	P31213	SRD5A2	3-oxo-5-alpha-steroid 4-dehydrogenase 2	0.133	Trichosanthes kirilowii
10	campesterol	P18405	SRD5A1	3-oxo-5-alpha-steroid 4-dehydrogenase 1	0.131	Trichosanthes kirilowii
11	campesterol	P19793	RXRA	Retinoic acid receptor RXR-alpha	0.114	Trichosanthes kirilowii
12	campesterol	P14060	HSD3B1	3 beta-hydroxysteroid dehydrogenase/Delta 5-->4-isomerase type I	0.106	Trichosanthes kirilowii
13	campesterol	Q9HCD5	NCOA5	Nuclear receptor coactivator 5	0.095	Trichosanthes kirilowii
14	campesterol	Q9UBT6	POLK	DNA polymerase kappa	0.095	Trichosanthes kirilowii
15	campesterol	P38435	GGCX	Vitamin K-dependent gamma-carboxylase	0.092	Trichosanthes kirilowii
16	campesterol	Q04828	AKR1C1	Aldo-keto reductase family 1 member C1	0.09	Trichosanthes kirilowii
17	campesterol	P22303	ACHE	Acetylcholinesterase	0.087	Trichosanthes kirilowii
18	campesterol	P08631	HCK	Tyrosine-protein kinase HCK	0.087	Trichosanthes kirilowii
19	campesterol	Q8NFA2	NOXO1	NADPH oxidase organizer 1	0.086	Trichosanthes kirilowii
20	campesterol	Q06520	SULT2A1	Bile salt sulfotransferase	0.068	Trichosanthes kirilowii
21	campesterol	P16471	PRLR	Prolactin receptor	0.061	Trichosanthes kirilowii
22	campesterol	P30968	GNRHR	Gonadotropin-releasing hormone receptor	0.061	Trichosanthes kirilowii
23	campesterol	Q96P88	GNRHR2	Gonadotropin-releasing hormone II receptor	0.061	Trichosanthes kirilowii
24	campesterol	P28845	HSD11B1	Corticosteroid 11-beta-dehydrogenase isozyme 1	0.06	Trichosanthes kirilowii
25	campesterol	P47712	PLA2G4A	Cytosolic phospholipase A2	0.059	Trichosanthes kirilowii
26	campesterol	P35354	PTGS2	Prostaglandin G/H synthase 2	0.057	Trichosanthes kirilowii
27	campesterol	P26439	HSD3B2	3 beta-hydroxysteroid dehydrogenase/Delta 5-->4-isomerase type II	0.056	Trichosanthes kirilowii
28	campesterol	P04083	ANXA1	Annexin A1	0.055	Trichosanthes kirilowii
29	campesterol	P51843	NR0B1	Nuclear receptor 0B1	0.055	Trichosanthes kirilowii
30	campesterol	Q14994	NR1I3	Nuclear receptor subfamily 1 group I member 3	0.054	Trichosanthes kirilowii
31	campesterol	P28702	RXRB	Retinoic acid receptor RXR-beta	0.053	Trichosanthes kirilowii
32	campesterol	P23975	SLC6A2	Sodium-dependent noradrenaline transporter	0.051	Trichosanthes kirilowii
33	campesterol	P20309	CHRM3	Muscarinic acetylcholine receptor M3	0.05	Trichosanthes kirilowii
34	campesterol	P41145	OPRK1	Kappa-type opioid receptor	0.045	Trichosanthes kirilowii
35	campesterol	P35372	OPRM1	Mu-type opioid receptor	0.045	Trichosanthes kirilowii
36	campesterol	P06239	LCK	Proto-oncogene tyrosine-protein kinase LCK	0.042	Trichosanthes kirilowii
37	campesterol	P07948	LYN	Tyrosine-protein kinase Lyn	0.042	Trichosanthes kirilowii
38	campesterol	Q8NBQ5	HSD17B11	Dehydrogenase/reductase SDR family member 8	0.031	Trichosanthes kirilowii
39	campesterol	P01859	IGHG2	Ig gamma-2 chain C region	0.028	Trichosanthes kirilowii
40	campesterol	P01834	IGKC	Ig kappa chain C region	0.028	Trichosanthes kirilowii
41	campesterol	P01857	IGHG1	Ig gamma-1 chain C region	0.028	Trichosanthes kirilowii
42	campesterol	Q03181	PPARD	Peroxisome proliferator-activated receptor delta	0.026	Trichosanthes kirilowii
43	campesterol	P15121	AKR1B1	Aldose reductase	0.026	Trichosanthes kirilowii
44	campesterol	P27361	MAPK3	Mitogen-activated protein kinase 3	0.026	Trichosanthes kirilowii
45	campesterol	P23219	PTGS1	Prostaglandin G/H synthase 1	0.026	Trichosanthes kirilowii
46	campesterol	P08172	CHRM2	Muscarinic acetylcholine receptor M2	0.022	Trichosanthes kirilowii
47	campesterol	P11229	CHRM1	Muscarinic acetylcholine receptor M1	0.022	Trichosanthes kirilowii
48	campesterol	P08912	CHRM5	Muscarinic acetylcholine receptor M5	0.022	Trichosanthes kirilowii
49	campesterol	P31645	SLC6A4	Sodium-dependent serotonin transporter	0.022	Trichosanthes kirilowii
50	campesterol	P35367	HRH1	Histamine H1 receptor	0.022	Trichosanthes kirilowii
51	campesterol	P08173	CHRM4	Muscarinic acetylcholine receptor M4	0.022	Trichosanthes kirilowii
52	campesterol	Q7Z2Z2	EFL1	Elongation factor Tu GTP-binding domain-containing protein 1	0.02	Trichosanthes kirilowii
53	campesterol	P61769	B2M	Beta-2-microglobulin	0.018	Trichosanthes kirilowii
54	campesterol	P01848	TRAC	T-cell receptor alpha chain C region	0.018	Trichosanthes kirilowii
55	campesterol	P01850	TRBC1	T-cell receptor beta chain C region	0.018	Trichosanthes kirilowii
56	campesterol	Q15822	CHRNA2	Neuronal acetylcholine receptor subunit alpha-2	0.017	Trichosanthes kirilowii
57	campesterol	Q99720	SIGMAR1	Sigma 1-type opioid receptor	0.017	Trichosanthes kirilowii
58	campesterol	Q5T1J1	SIGMAR1	Opioid receptor, sigma 1	0.017	Trichosanthes kirilowii
59	campesterol	Q8TCU5	GRIN3A	Glutamate [NMDA] receptor subunit 3A	0.017	Trichosanthes kirilowii
60	campesterol	P53611	RABGGTB	Geranylgeranyl transferase type-2 subunit beta	0.008	Trichosanthes kirilowii
61	campesterol	Q92696	RABGGTA	Geranylgeranyl transferase type-2 subunit alpha	0.008	Trichosanthes kirilowii
62	campesterol	P01116	KRAS	GTPase KRas	0.008	Trichosanthes kirilowii
63	campesterol	P63211	GNGT1	Guanine nucleotide-binding protein G(T) subunit gamma-T1	0.008	Trichosanthes kirilowii
64	campesterol	P49356	FNTB	Protein farnesyltransferase subunit beta	0.008	Trichosanthes kirilowii
65	campesterol	P62873	GNB1	Guanine nucleotide-binding protein G(I)/G(S)/G(T) subunit beta-1	0.008	Trichosanthes kirilowii
66	campesterol	P20941	PDC	Phosducin	0.008	Trichosanthes kirilowii
67	campesterol	P49354	FNTA	Protein farnesyltransferase/geranylgeranyltransferase type I alpha subunit	0.008	Trichosanthes kirilowii
68	melissic acid	P04070	PROC	Vitamin K-dependent protein C	0.836	Trichosanthes kirilowii
69	melissic acid	P61626	LYZ	Lysozyme C	0.775	Trichosanthes kirilowii
70	melissic acid	P04054	PLA2G1B	Phospholipase A2	0.347	Trichosanthes kirilowii
71	melissic acid	P14555	PLA2G2A	Phospholipase A2, membrane associated	0.347	Trichosanthes kirilowii
72	melissic acid	P05019	IGF1	Insulin-like growth factor IB	0.328	Trichosanthes kirilowii
73	melissic acid	O43617	TRAPPC3	Trafficking protein particle complex subunit 3	0.194	Trichosanthes kirilowii
74	melissic acid	Q9NZD2	GLTP	Glycolipid transfer protein	0.145	Trichosanthes kirilowii
75	melissic acid	P08100	RHO	Rhodopsin	0.137	Trichosanthes kirilowii
76	melissic acid	P17900	GM2A	Ganglioside GM2 activator	0.095	Trichosanthes kirilowii
77	melissic acid	Q9Y6Y9	LY96	Lymphocyte antigen 96	0.088	Trichosanthes kirilowii
78	melissic acid	P02689	PMP2	Myelin P2 protein	0.075	Trichosanthes kirilowii
79	melissic acid	P09958	FURIN	Furin	0.062	Trichosanthes kirilowii
80	melissic acid	Q86SZ2	TRAPPC6B	Trafficking protein particle complex subunit 6B	0.048	Trichosanthes kirilowii
81	melissic acid	Q8IUR0	TRAPPC5	Trafficking protein particle complex subunit 5	0.048	Trichosanthes kirilowii
82	melissic acid	Q9Y296	TRAPPC4	Trafficking protein particle complex subunit 4	0.048	Trichosanthes kirilowii
83	melissic acid	Q9Y5R8	TRAPPC1	Trafficking protein particle complex subunit 1	0.048	Trichosanthes kirilowii
84	melissic acid	O75865	TRAPPC6A	Trafficking protein particle complex subunit 6A	0.048	Trichosanthes kirilowii
85	melissic acid	P10632	CYP2C8	Cytochrome P450 2C8	0.026	Trichosanthes kirilowii
86	melissic acid	P00709	LALBA	Alpha-lactalbumin	0.026	Trichosanthes kirilowii
87	melissic acid	P09466	PAEP	Glycodelin	0.026	Trichosanthes kirilowii
88	melissic acid	Q14541	HNF4G	Hepatocyte nuclear factor 4-gamma	0.026	Trichosanthes kirilowii
89	melissic acid	O76054	SEC14L2	SEC14-like protein 2	0.026	Trichosanthes kirilowii
90	melissic acid	P62158	#N/A	Calmodulin	0.023	Trichosanthes kirilowii
91	melissic acid	O75521	ECI2	Peroxisomal 3,2-trans-enoyl-CoA isomerase	0.023	Trichosanthes kirilowii
92	melissic acid	P35243	RCVRN	Recoverin	0.023	Trichosanthes kirilowii
93	melissic acid	P41235	HNF4A	Hepatocyte nuclear factor 4-alpha	0.023	Trichosanthes kirilowii
94	melissic acid	P01308	INS	Insulin	0.023	Trichosanthes kirilowii
95	melissic acid	Q15788	NCOA1	Nuclear receptor coactivator 1	0.023	Trichosanthes kirilowii
96	melissic acid	P62330	ARF6	ADP-ribosylation factor 6	0.023	Trichosanthes kirilowii
97	melissic acid	P62942	FKBP1A	FK506-binding protein 1A	0.023	Trichosanthes kirilowii
98	melissic acid	P63098	PPP3R1	Calcineurin subunit B isoform 1	0.023	Trichosanthes kirilowii
99	melissic acid	P00519	ABL1	Proto-oncogene tyrosine-protein kinase ABL1	0.023	Trichosanthes kirilowii
100	melissic acid	P84077	ARF1	ADP-ribosylation factor 1	0.023	Trichosanthes kirilowii
101	melissic acid	Q08209	PPP3CA	Serine/threonine-protein phosphatase 2B catalytic subunit alpha isoform	0.023	Trichosanthes kirilowii
102	melissic acid	P43080	GUCA1A	Guanylyl cyclase-activating protein 1	0.023	Trichosanthes kirilowii
103	melissic acid	P15151	PVR	Poliovirus receptor	0.023	Trichosanthes kirilowii
104	melissic acid	O00206	TLR4	Toll-like receptor 4	0.023	Trichosanthes kirilowii
105	melissic acid	P17612	PRKACA	cAMP-dependent protein kinase catalytic subunit alpha	0.023	Trichosanthes kirilowii
106	melissic acid	P61925	PKIA	cAMP-dependent protein kinase inhibitor alpha	0.023	Trichosanthes kirilowii
107	montanic acid	P04070	PROC	Vitamin K-dependent protein C	0.839	Trichosanthes kirilowii
108	montanic acid	P61626	LYZ	Lysozyme C	0.778	Trichosanthes kirilowii
109	montanic acid	P04118	CLPS	Colipase	0.698	Trichosanthes kirilowii
110	montanic acid	P04054	PLA2G1B	Phospholipase A2	0.349	Trichosanthes kirilowii
111	montanic acid	P14555	PLA2G2A	Phospholipase A2, membrane associated	0.349	Trichosanthes kirilowii
112	montanic acid	P05019	IGF1	Insulin-like growth factor IB	0.329	Trichosanthes kirilowii
113	montanic acid	O43617	TRAPPC3	Trafficking protein particle complex subunit 3	0.198	Trichosanthes kirilowii
114	montanic acid	Q9NZD2	GLTP	Glycolipid transfer protein	0.145	Trichosanthes kirilowii
115	montanic acid	P08100	RHO	Rhodopsin	0.139	Trichosanthes kirilowii
116	montanic acid	P17900	GM2A	Ganglioside GM2 activator	0.096	Trichosanthes kirilowii
117	montanic acid	Q9Y6Y9	LY96	Lymphocyte antigen 96	0.088	Trichosanthes kirilowii
118	montanic acid	P02689	PMP2	Myelin P2 protein	0.076	Trichosanthes kirilowii
119	montanic acid	P09958	FURIN	Furin	0.062	Trichosanthes kirilowii
120	montanic acid	Q86SZ2	TRAPPC6B	Trafficking protein particle complex subunit 6B	0.05	Trichosanthes kirilowii
121	montanic acid	Q8IUR0	TRAPPC5	Trafficking protein particle complex subunit 5	0.05	Trichosanthes kirilowii
122	montanic acid	Q9Y296	TRAPPC4	Trafficking protein particle complex subunit 4	0.05	Trichosanthes kirilowii
123	montanic acid	Q9Y5R8	TRAPPC1	Trafficking protein particle complex subunit 1	0.05	Trichosanthes kirilowii
124	montanic acid	O75865	TRAPPC6A	Trafficking protein particle complex subunit 6A	0.05	Trichosanthes kirilowii
125	montanic acid	P10632	CYP2C8	Cytochrome P450 2C8	0.027	Trichosanthes kirilowii
126	montanic acid	P00709	LALBA	Alpha-lactalbumin	0.027	Trichosanthes kirilowii
127	montanic acid	P09466	PAEP	Glycodelin	0.027	Trichosanthes kirilowii
128	montanic acid	Q14541	HNF4G	Hepatocyte nuclear factor 4-gamma	0.027	Trichosanthes kirilowii
129	montanic acid	O76054	SEC14L2	SEC14-like protein 2	0.027	Trichosanthes kirilowii
130	montanic acid	P62158	#N/A	Calmodulin	0.023	Trichosanthes kirilowii
131	montanic acid	O75521	ECI2	Peroxisomal 3,2-trans-enoyl-CoA isomerase	0.023	Trichosanthes kirilowii
132	montanic acid	P35243	RCVRN	Recoverin	0.023	Trichosanthes kirilowii
133	montanic acid	P41235	HNF4A	Hepatocyte nuclear factor 4-alpha	0.023	Trichosanthes kirilowii
134	montanic acid	P01308	INS	Insulin	0.023	Trichosanthes kirilowii
135	montanic acid	Q15788	NCOA1	Nuclear receptor coactivator 1	0.023	Trichosanthes kirilowii
136	montanic acid	P62330	ARF6	ADP-ribosylation factor 6	0.023	Trichosanthes kirilowii
137	montanic acid	P62942	FKBP1A	FK506-binding protein 1A	0.023	Trichosanthes kirilowii
138	montanic acid	P63098	PPP3R1	Calcineurin subunit B isoform 1	0.023	Trichosanthes kirilowii
139	montanic acid	P00519	ABL1	Proto-oncogene tyrosine-protein kinase ABL1	0.023	Trichosanthes kirilowii
140	montanic acid	P84077	ARF1	ADP-ribosylation factor 1	0.023	Trichosanthes kirilowii
141	montanic acid	Q08209	PPP3CA	Serine/threonine-protein phosphatase 2B catalytic subunit alpha isoform	0.023	Trichosanthes kirilowii
142	montanic acid	P43080	GUCA1A	Guanylyl cyclase-activating protein 1	0.023	Trichosanthes kirilowii
143	montanic acid	P15151	PVR	Poliovirus receptor	0.023	Trichosanthes kirilowii
144	montanic acid	O00206	TLR4	Toll-like receptor 4	0.023	Trichosanthes kirilowii
145	montanic acid	P17612	PRKACA	cAMP-dependent protein kinase catalytic subunit alpha	0.023	Trichosanthes kirilowii
146	montanic acid	P61925	PKIA	cAMP-dependent protein kinase inhibitor alpha	0.023	Trichosanthes kirilowii
147	ceric acid	P04070	PROC	Vitamin K-dependent protein C	0.841	Trichosanthes kirilowii
148	ceric acid	P61626	LYZ	Lysozyme C	0.782	Trichosanthes kirilowii
149	ceric acid	P04118	CLPS	Colipase	0.703	Trichosanthes kirilowii
150	ceric acid	P04054	PLA2G1B	Phospholipase A2	0.352	Trichosanthes kirilowii
151	ceric acid	P14555	PLA2G2A	Phospholipase A2, membrane associated	0.352	Trichosanthes kirilowii
152	ceric acid	P05019	IGF1	Insulin-like growth factor IB	0.33	Trichosanthes kirilowii
153	ceric acid	O43617	TRAPPC3	Trafficking protein particle complex subunit 3	0.197	Trichosanthes kirilowii
154	ceric acid	Q9NZD2	GLTP	Glycolipid transfer protein	0.146	Trichosanthes kirilowii
155	ceric acid	P08100	RHO	Rhodopsin	0.139	Trichosanthes kirilowii
156	ceric acid	P17900	GM2A	Ganglioside GM2 activator	0.095	Trichosanthes kirilowii
157	ceric acid	Q9Y6Y9	LY96	Lymphocyte antigen 96	0.088	Trichosanthes kirilowii
158	ceric acid	P02689	PMP2	Myelin P2 protein	0.076	Trichosanthes kirilowii
159	ceric acid	P09958	FURIN	Furin	0.063	Trichosanthes kirilowii
160	ceric acid	Q86SZ2	TRAPPC6B	Trafficking protein particle complex subunit 6B	0.049	Trichosanthes kirilowii
161	ceric acid	Q8IUR0	TRAPPC5	Trafficking protein particle complex subunit 5	0.049	Trichosanthes kirilowii
162	ceric acid	Q9Y296	TRAPPC4	Trafficking protein particle complex subunit 4	0.049	Trichosanthes kirilowii
163	ceric acid	Q9Y5R8	TRAPPC1	Trafficking protein particle complex subunit 1	0.049	Trichosanthes kirilowii
164	ceric acid	O75865	TRAPPC6A	Trafficking protein particle complex subunit 6A	0.049	Trichosanthes kirilowii
165	ceric acid	P10632	CYP2C8	Cytochrome P450 2C8	0.027	Trichosanthes kirilowii
166	ceric acid	P00709	LALBA	Alpha-lactalbumin	0.027	Trichosanthes kirilowii
167	ceric acid	P09466	PAEP	Glycodelin	0.027	Trichosanthes kirilowii
168	ceric acid	Q14541	HNF4G	Hepatocyte nuclear factor 4-gamma	0.027	Trichosanthes kirilowii
169	ceric acid	O76054	SEC14L2	SEC14-like protein 2	0.027	Trichosanthes kirilowii
170	ceric acid	P62158	#N/A	Calmodulin	0.023	Trichosanthes kirilowii
171	ceric acid	O75521	ECI2	Peroxisomal 3,2-trans-enoyl-CoA isomerase	0.023	Trichosanthes kirilowii
172	ceric acid	P35243	RCVRN	Recoverin	0.023	Trichosanthes kirilowii
173	ceric acid	P41235	HNF4A	Hepatocyte nuclear factor 4-alpha	0.023	Trichosanthes kirilowii
174	ceric acid	P01308	INS	Insulin	0.023	Trichosanthes kirilowii
175	ceric acid	Q15788	NCOA1	Nuclear receptor coactivator 1	0.023	Trichosanthes kirilowii
176	ceric acid	P62330	ARF6	ADP-ribosylation factor 6	0.023	Trichosanthes kirilowii
177	ceric acid	P62942	FKBP1A	FK506-binding protein 1A	0.023	Trichosanthes kirilowii
178	ceric acid	P63098	PPP3R1	Calcineurin subunit B isoform 1	0.023	Trichosanthes kirilowii
179	ceric acid	P00519	ABL1	Proto-oncogene tyrosine-protein kinase ABL1	0.023	Trichosanthes kirilowii
180	ceric acid	P84077	ARF1	ADP-ribosylation factor 1	0.023	Trichosanthes kirilowii
181	ceric acid	Q08209	PPP3CA	Serine/threonine-protein phosphatase 2B catalytic subunit alpha isoform	0.023	Trichosanthes kirilowii
182	ceric acid	P43080	GUCA1A	Guanylyl cyclase-activating protein 1	0.023	Trichosanthes kirilowii
183	ceric acid	P15151	PVR	Poliovirus receptor	0.023	Trichosanthes kirilowii
184	ceric acid	O00206	TLR4	Toll-like receptor 4	0.023	Trichosanthes kirilowii
185	ceric acid	P17612	PRKACA	cAMP-dependent protein kinase catalytic subunit alpha	0.023	Trichosanthes kirilowii
186	ceric acid	P61925	PKIA	cAMP-dependent protein kinase inhibitor alpha	0.023	Trichosanthes kirilowii
187	lignoceric acid	P04070	PROC	Vitamin K-dependent protein C	0.838	Trichosanthes kirilowii
188	lignoceric acid	P61626	LYZ	Lysozyme C	0.772	Trichosanthes kirilowii
189	lignoceric acid	P04118	CLPS	Colipase	0.694	Trichosanthes kirilowii
190	lignoceric acid	P69905	HBA1	Hemoglobin subunit alpha	0.555	Trichosanthes kirilowii
191	lignoceric acid	P04054	PLA2G1B	Phospholipase A2	0.335	Trichosanthes kirilowii
192	lignoceric acid	P14555	PLA2G2A	Phospholipase A2, membrane associated	0.335	Trichosanthes kirilowii
193	lignoceric acid	P05019	IGF1	Insulin-like growth factor IB	0.315	Trichosanthes kirilowii
194	lignoceric acid	Q9NZD2	GLTP	Glycolipid transfer protein	0.2	Trichosanthes kirilowii
195	lignoceric acid	O43617	TRAPPC3	Trafficking protein particle complex subunit 3	0.193	Trichosanthes kirilowii
196	lignoceric acid	P08100	RHO	Rhodopsin	0.143	Trichosanthes kirilowii
197	lignoceric acid	P09958	FURIN	Furin	0.103	Trichosanthes kirilowii
198	lignoceric acid	P17900	GM2A	Ganglioside GM2 activator	0.092	Trichosanthes kirilowii
199	lignoceric acid	Q9Y6Y9	LY96	Lymphocyte antigen 96	0.086	Trichosanthes kirilowii
200	lignoceric acid	P02689	PMP2	Myelin P2 protein	0.077	Trichosanthes kirilowii
201	lignoceric acid	Q02127	DHODH	Dihydroorotate dehydrogenase, mitochondrial	0.062	Trichosanthes kirilowii
202	lignoceric acid	Q86SZ2	TRAPPC6B	Trafficking protein particle complex subunit 6B	0.043	Trichosanthes kirilowii
203	lignoceric acid	Q8IUR0	TRAPPC5	Trafficking protein particle complex subunit 5	0.043	Trichosanthes kirilowii
204	lignoceric acid	Q9Y296	TRAPPC4	Trafficking protein particle complex subunit 4	0.043	Trichosanthes kirilowii
205	lignoceric acid	Q9Y5R8	TRAPPC1	Trafficking protein particle complex subunit 1	0.043	Trichosanthes kirilowii
206	lignoceric acid	O75865	TRAPPC6A	Trafficking protein particle complex subunit 6A	0.043	Trichosanthes kirilowii
207	lignoceric acid	P10632	CYP2C8	Cytochrome P450 2C8	0.023	Trichosanthes kirilowii
208	lignoceric acid	P00709	LALBA	Alpha-lactalbumin	0.023	Trichosanthes kirilowii
209	lignoceric acid	P09466	PAEP	Glycodelin	0.023	Trichosanthes kirilowii
210	lignoceric acid	Q14541	HNF4G	Hepatocyte nuclear factor 4-gamma	0.023	Trichosanthes kirilowii
211	lignoceric acid	O76054	SEC14L2	SEC14-like protein 2	0.023	Trichosanthes kirilowii
212	lignoceric acid	P62158	#N/A	Calmodulin	0.02	Trichosanthes kirilowii
213	lignoceric acid	O75521	ECI2	Peroxisomal 3,2-trans-enoyl-CoA isomerase	0.02	Trichosanthes kirilowii
214	lignoceric acid	P35243	RCVRN	Recoverin	0.02	Trichosanthes kirilowii
215	lignoceric acid	P41235	HNF4A	Hepatocyte nuclear factor 4-alpha	0.02	Trichosanthes kirilowii
216	lignoceric acid	P01308	INS	Insulin	0.02	Trichosanthes kirilowii
217	lignoceric acid	Q15788	NCOA1	Nuclear receptor coactivator 1	0.02	Trichosanthes kirilowii
218	lignoceric acid	P62330	ARF6	ADP-ribosylation factor 6	0.02	Trichosanthes kirilowii
219	lignoceric acid	P62942	FKBP1A	FK506-binding protein 1A	0.02	Trichosanthes kirilowii
220	lignoceric acid	P63098	PPP3R1	Calcineurin subunit B isoform 1	0.02	Trichosanthes kirilowii
221	lignoceric acid	P00519	ABL1	Proto-oncogene tyrosine-protein kinase ABL1	0.02	Trichosanthes kirilowii
222	lignoceric acid	P84077	ARF1	ADP-ribosylation factor 1	0.02	Trichosanthes kirilowii
223	lignoceric acid	Q08209	PPP3CA	Serine/threonine-protein phosphatase 2B catalytic subunit alpha isoform	0.02	Trichosanthes kirilowii
224	lignoceric acid	P43080	GUCA1A	Guanylyl cyclase-activating protein 1	0.02	Trichosanthes kirilowii
225	lignoceric acid	P15151	PVR	Poliovirus receptor	0.02	Trichosanthes kirilowii
226	lignoceric acid	O00206	TLR4	Toll-like receptor 4	0.02	Trichosanthes kirilowii
227	lignoceric acid	P17612	PRKACA	cAMP-dependent protein kinase catalytic subunit alpha	0.02	Trichosanthes kirilowii
228	lignoceric acid	P61925	PKIA	cAMP-dependent protein kinase inhibitor alpha	0.02	Trichosanthes kirilowii
229	mandenol	P04070	PROC	Vitamin K-dependent protein C	0.918	Trichosanthes kirilowii
230	mandenol	P61626	LYZ	Lysozyme C	0.902	Trichosanthes kirilowii
231	mandenol	P04118	CLPS	Colipase	0.887	Trichosanthes kirilowii
232	mandenol	Q9NZD2	GLTP	Glycolipid transfer protein	0.828	Trichosanthes kirilowii
233	mandenol	P80188	LCN2	Neutrophil gelatinase-associated lipocalin	0.818	Trichosanthes kirilowii
234	mandenol	P23219	PTGS1	Prostaglandin G/H synthase 1	0.791	Trichosanthes kirilowii
235	mandenol	P35228	NOS2	Nitric oxide synthase, inducible	0.678	Trichosanthes kirilowii
236	mandenol	P34972	CNR2	Cannabinoid receptor 2	0.67	Trichosanthes kirilowii
237	mandenol	P69905	HBA1	Hemoglobin subunit alpha	0.641	Trichosanthes kirilowii
238	mandenol	P04054	PLA2G1B	Phospholipase A2	0.36	Trichosanthes kirilowii
239	mandenol	P14555	PLA2G2A	Phospholipase A2, membrane associated	0.36	Trichosanthes kirilowii
240	mandenol	P05019	IGF1	Insulin-like growth factor IB	0.346	Trichosanthes kirilowii
241	mandenol	P28702	RXRB	Retinoic acid receptor RXR-beta	0.341	Trichosanthes kirilowii
242	mandenol	Q71U36	TUBA1A	Tubulin alpha-3 chain	0.304	Trichosanthes kirilowii
243	mandenol	P68371	TUBB4B	Tubulin beta-2C chain	0.304	Trichosanthes kirilowii
244	mandenol	P01834	IGKC	Ig kappa chain C region	0.303	Trichosanthes kirilowii
245	mandenol	P43119	PTGIR	Prostacyclin receptor	0.298	Trichosanthes kirilowii
246	mandenol	Q9H244	P2RY12	P2Y purinoceptor 12	0.298	Trichosanthes kirilowii
247	mandenol	O43617	TRAPPC3	Trafficking protein particle complex subunit 3	0.222	Trichosanthes kirilowii
248	mandenol	O95864	FADS2	Delta-6 fatty acid desaturase	0.195	Trichosanthes kirilowii
249	mandenol	P32418	SLC8A1	Sodium/calcium exchanger 1	0.195	Trichosanthes kirilowii
250	mandenol	Q8NER1	TRPV1	Transient receptor potential cation channel subfamily V member 1	0.195	Trichosanthes kirilowii
251	mandenol	O60427	FADS1	BC269730_2	0.195	Trichosanthes kirilowii
252	mandenol	P09958	FURIN	Furin	0.192	Trichosanthes kirilowii
253	mandenol	P08100	RHO	Rhodopsin	0.16	Trichosanthes kirilowii
254	mandenol	Q15596	NCOA2	Nuclear receptor coactivator 2	0.141	Trichosanthes kirilowii
255	mandenol	P48443	RXRG	Retinoic acid receptor RXR-gamma	0.138	Trichosanthes kirilowii
256	mandenol	P10276	RARA	Retinoic acid receptor alpha	0.138	Trichosanthes kirilowii
257	mandenol	P10826	RARB	Retinoic acid receptor beta	0.138	Trichosanthes kirilowii
258	mandenol	P19793	RXRA	Retinoic acid receptor RXR-alpha	0.138	Trichosanthes kirilowii
259	mandenol	Q9Y6Y9	LY96	Lymphocyte antigen 96	0.114	Trichosanthes kirilowii
260	mandenol	P02689	PMP2	Myelin P2 protein	0.086	Trichosanthes kirilowii
261	mandenol	Q02127	DHODH	Dihydroorotate dehydrogenase, mitochondrial	0.075	Trichosanthes kirilowii
262	mandenol	Q86SZ2	TRAPPC6B	Trafficking protein particle complex subunit 6B	0.042	Trichosanthes kirilowii
263	mandenol	Q8IUR0	TRAPPC5	Trafficking protein particle complex subunit 5	0.042	Trichosanthes kirilowii
264	mandenol	Q9Y296	TRAPPC4	Trafficking protein particle complex subunit 4	0.042	Trichosanthes kirilowii
265	mandenol	Q9Y5R8	TRAPPC1	Trafficking protein particle complex subunit 1	0.042	Trichosanthes kirilowii
266	mandenol	O75865	TRAPPC6A	Trafficking protein particle complex subunit 6A	0.042	Trichosanthes kirilowii
267	mandenol	P62158	#N/A	Calmodulin	0.032	Trichosanthes kirilowii
268	mandenol	O75521	ECI2	Peroxisomal 3,2-trans-enoyl-CoA isomerase	0.032	Trichosanthes kirilowii
269	mandenol	P35243	RCVRN	Recoverin	0.032	Trichosanthes kirilowii
270	mandenol	P41235	HNF4A	Hepatocyte nuclear factor 4-alpha	0.032	Trichosanthes kirilowii
271	mandenol	P01308	INS	Insulin	0.032	Trichosanthes kirilowii
272	mandenol	Q15788	NCOA1	Nuclear receptor coactivator 1	0.032	Trichosanthes kirilowii
273	mandenol	P62330	ARF6	ADP-ribosylation factor 6	0.032	Trichosanthes kirilowii
274	mandenol	P17900	GM2A	Ganglioside GM2 activator	0.032	Trichosanthes kirilowii
275	mandenol	P62942	FKBP1A	FK506-binding protein 1A	0.032	Trichosanthes kirilowii
276	mandenol	P63098	PPP3R1	Calcineurin subunit B isoform 1	0.032	Trichosanthes kirilowii
277	mandenol	P00519	ABL1	Proto-oncogene tyrosine-protein kinase ABL1	0.032	Trichosanthes kirilowii
278	mandenol	P84077	ARF1	ADP-ribosylation factor 1	0.032	Trichosanthes kirilowii
279	mandenol	Q08209	PPP3CA	Serine/threonine-protein phosphatase 2B catalytic subunit alpha isoform	0.032	Trichosanthes kirilowii
280	mandenol	P43080	GUCA1A	Guanylyl cyclase-activating protein 1	0.032	Trichosanthes kirilowii
281	mandenol	P15151	PVR	Poliovirus receptor	0.032	Trichosanthes kirilowii
282	mandenol	O00206	TLR4	Toll-like receptor 4	0.032	Trichosanthes kirilowii
283	mandenol	P17612	PRKACA	cAMP-dependent protein kinase catalytic subunit alpha	0.032	Trichosanthes kirilowii
284	mandenol	P61925	PKIA	cAMP-dependent protein kinase inhibitor alpha	0.032	Trichosanthes kirilowii
285	mandenol	P10632	CYP2C8	Cytochrome P450 2C8	0.023	Trichosanthes kirilowii
286	mandenol	P00709	LALBA	Alpha-lactalbumin	0.023	Trichosanthes kirilowii
287	mandenol	P09466	PAEP	Glycodelin	0.023	Trichosanthes kirilowii
288	mandenol	Q14541	HNF4G	Hepatocyte nuclear factor 4-gamma	0.023	Trichosanthes kirilowii
289	mandenol	O76054	SEC14L2	SEC14-like protein 2	0.023	Trichosanthes kirilowii
290	tricin	P03372	ESR1	Estrogen receptor	1	Trichosanthes kirilowii
291	tricin	P20248	CCNA2	Cyclin-A2	0.937	Trichosanthes kirilowii
292	tricin	Q92731	ESR2	Estrogen receptor beta	0.599	Trichosanthes kirilowii
293	tricin	P35354	PTGS2	Prostaglandin G/H synthase 2	0.457	Trichosanthes kirilowii
294	tricin	P69905	HBA1	Hemoglobin subunit alpha	0.372	Trichosanthes kirilowii
295	tricin	Q15788	NCOA1	Nuclear receptor coactivator 1	0.286	Trichosanthes kirilowii
296	tricin	P07477	PRSS1	Trypsin-1	0.277	Trichosanthes kirilowii
297	tricin	Q14524	SCN5A	Sodium channel protein type 5 subunit alpha	0.256	Trichosanthes kirilowii
298	tricin	P24941	CDK2	Cell division protein kinase 2	0.254	Trichosanthes kirilowii
299	tricin	P23219	PTGS1	Prostaglandin G/H synthase 1	0.247	Trichosanthes kirilowii
300	tricin	Q08499	PDE4D	cAMP-specific 3',5'-cyclic phosphodiesterase 4D	0.197	Trichosanthes kirilowii
301	tricin	Q07343	PDE4B	cAMP-specific 3',5'-cyclic phosphodiesterase 4B	0.19	Trichosanthes kirilowii
302	tricin	P27815	PDE4A	cAMP-specific 3',5'-cyclic phosphodiesterase 4A	0.187	Trichosanthes kirilowii
303	tricin	Q16539	MAPK14	Mitogen-activated protein kinase 14	0.171	Trichosanthes kirilowii
304	tricin	Q00535	CDK5	Cell division protein kinase 5	0.149	Trichosanthes kirilowii
305	tricin	P35348	ADRA1A	Alpha-1A adrenergic receptor	0.143	Trichosanthes kirilowii
306	tricin	P49137	MAPKAPK2	MAP kinase-activated protein kinase 2	0.142	Trichosanthes kirilowii
307	tricin	P06493	CDK1	Cell division control protein 2 homolog	0.118	Trichosanthes kirilowii
308	tricin	P09917	ALOX5	Arachidonate 5-lipoxygenase	0.116	Trichosanthes kirilowii
309	tricin	P35368	ADRA1B	Alpha-1B adrenergic receptor	0.11	Trichosanthes kirilowii
310	tricin	P17612	PRKACA	cAMP-dependent protein kinase catalytic subunit alpha	0.108	Trichosanthes kirilowii
311	tricin	P48736	PIK3CG	Phosphatidylinositol-4,5-bisphosphate 3-kinase catalytic subunit gamma isoform	0.102	Trichosanthes kirilowii
312	tricin	P11309	PIM1	Proto-oncogene serine/threonine-protein kinase Pim-1	0.101	Trichosanthes kirilowii
313	tricin	P01579	IFNG	Interferon gamma	0.101	Trichosanthes kirilowii
314	tricin	P49841	GSK3B	Glycogen synthase kinase-3 beta	0.096	Trichosanthes kirilowii
315	tricin	P08913	ADRA2A	Alpha-2A adrenergic receptor	0.094	Trichosanthes kirilowii
316	tricin	P18089	ADRA2B	Alpha-2B adrenergic receptor	0.094	Trichosanthes kirilowii
317	tricin	Q9UBT6	POLK	DNA polymerase kappa	0.093	Trichosanthes kirilowii
318	tricin	Q08493	PDE4C	cAMP-specific 3',5'-cyclic phosphodiesterase 4C	0.093	Trichosanthes kirilowii
319	tricin	Q13126	MTAP	S-methyl-5-thioadenosine phosphorylase	0.09	Trichosanthes kirilowii
320	tricin	O75100	#N/A	D-HSCDK2	0.087	Trichosanthes kirilowii
321	tricin	P12931	SRC	Proto-oncogene tyrosine-protein kinase Src	0.086	Trichosanthes kirilowii
322	tricin	Q9HCD5	NCOA5	Nuclear receptor coactivator 5	0.086	Trichosanthes kirilowii
323	tricin	O14965	AURKA	Serine/threonine-protein kinase 6	0.085	Trichosanthes kirilowii
324	tricin	P04054	PLA2G1B	Phospholipase A2	0.085	Trichosanthes kirilowii
325	tricin	P00918	CA2	Carbonic anhydrase 2	0.084	Trichosanthes kirilowii
326	tricin	Q71U36	TUBA1A	Tubulin alpha-3 chain	0.083	Trichosanthes kirilowii
327	tricin	P10275	AR	Androgen receptor	0.083	Trichosanthes kirilowii
328	tricin	Q9UQM7	CAMK2A	Calcium/calmodulin-dependent protein kinase type II alpha chain	0.082	Trichosanthes kirilowii
329	tricin	P68400	CSNK2A1	Casein kinase II subunit alpha	0.081	Trichosanthes kirilowii
330	tricin	P37231	PPARG	Peroxisome proliferator-activated receptor gamma	0.079	Trichosanthes kirilowii
331	tricin	P06310	IGKV2-30	Ig kappa chain V-II region RPMI 6410	0.079	Trichosanthes kirilowii
332	tricin	Q9GZT9	EGLN1	Egl nine homolog 1	0.078	Trichosanthes kirilowii
333	tricin	P07550	ADRB2	Beta-2 adrenergic receptor	0.078	Trichosanthes kirilowii
334	tricin	Q9HCP0	CSNK1G1	Casein kinase I isoform gamma-1	0.078	Trichosanthes kirilowii
335	tricin	P08588	ADRB1	Beta-1 adrenergic receptor	0.078	Trichosanthes kirilowii
336	tricin	P18825	ADRA2C	Alpha-2C adrenergic receptor	0.078	Trichosanthes kirilowii
337	tricin	O15111	CHUK	Inhibitor of nuclear factor kappa-B kinase subunit alpha	0.078	Trichosanthes kirilowii
338	tricin	P25100	ADRA1D	Alpha-1D adrenergic receptor	0.078	Trichosanthes kirilowii
339	tricin	P25101	EDNRA	Endothelin-1 receptor	0.077	Trichosanthes kirilowii
340	tricin	P61925	PKIA	cAMP-dependent protein kinase inhibitor alpha	0.077	Trichosanthes kirilowii
341	tricin	P08581	MET	Hepatocyte growth factor receptor	0.076	Trichosanthes kirilowii
342	tricin	P28702	RXRB	Retinoic acid receptor RXR-beta	0.073	Trichosanthes kirilowii
343	tricin	P62508	ESRRG	Estrogen-related receptor gamma	0.069	Trichosanthes kirilowii
344	tricin	P25705	ATP5F1A	ATP synthase subunit alpha, mitochondrial	0.066	Trichosanthes kirilowii
345	tricin	P06576	ATP5F1B	ATP synthase subunit beta, mitochondrial	0.066	Trichosanthes kirilowii
346	tricin	P08631	HCK	Tyrosine-protein kinase HCK	0.066	Trichosanthes kirilowii
347	tricin	P08908	HTR1A	5-hydroxytryptamine 1A receptor	0.063	Trichosanthes kirilowii
348	tricin	Q14289	PTK2B	Protein tyrosine kinase 2 beta	0.062	Trichosanthes kirilowii
349	tricin	P11388	TOP2A	DNA topoisomerase 2-alpha	0.062	Trichosanthes kirilowii
350	tricin	P08172	CHRM2	Muscarinic acetylcholine receptor M2	0.061	Trichosanthes kirilowii
351	tricin	P21918	DRD5	D(1B) dopamine receptor	0.061	Trichosanthes kirilowii
352	tricin	P14416	DRD2	D(2) dopamine receptor	0.061	Trichosanthes kirilowii
353	tricin	P21728	DRD1	D(1A) dopamine receptor	0.061	Trichosanthes kirilowii
354	tricin	P28223	HTR2A	5-hydroxytryptamine 2A receptor	0.061	Trichosanthes kirilowii
355	tricin	P35610	SOAT1	Sterol O-acyltransferase 1	0.06	Trichosanthes kirilowii
356	tricin	O75908	SOAT2	Sterol O-acyltransferase 2	0.06	Trichosanthes kirilowii
357	tricin	P00915	CA1	Carbonic anhydrase 1	0.055	Trichosanthes kirilowii
358	tricin	Q14654	KCNJ11	ATP-sensitive inward rectifier potassium channel 11	0.054	Trichosanthes kirilowii
359	tricin	P00533	EGFR	Epidermal growth factor receptor	0.054	Trichosanthes kirilowii
360	tricin	Q13464	ROCK1	Rho-associated protein kinase 1	0.052	Trichosanthes kirilowii
361	tricin	P46098	HTR3A	5-hydroxytryptamine 3 receptor	0.047	Trichosanthes kirilowii
362	tricin	Q01959	SLC6A3	Sodium-dependent dopamine transporter	0.046	Trichosanthes kirilowii
363	tricin	P11229	CHRM1	Muscarinic acetylcholine receptor M1	0.045	Trichosanthes kirilowii
364	tricin	P14867	GABRA1	Gamma-aminobutyric-acid receptor subunit alpha-1	0.045	Trichosanthes kirilowii
365	tricin	P35462	DRD3	D(3) dopamine receptor	0.045	Trichosanthes kirilowii
366	tricin	P31645	SLC6A4	Sodium-dependent serotonin transporter	0.045	Trichosanthes kirilowii
367	tricin	P11217	PYGM	Glycogen phosphorylase, muscle form	0.045	Trichosanthes kirilowii
368	tricin	P08173	CHRM4	Muscarinic acetylcholine receptor M4	0.045	Trichosanthes kirilowii
369	tricin	P21917	DRD4	D(4) dopamine receptor	0.045	Trichosanthes kirilowii
370	tricin	Q14432	PDE3A	cGMP-inhibited 3',5'-cyclic phosphodiesterase A	0.043	Trichosanthes kirilowii
371	tricin	Q9Y233	PDE10A	cAMP and cAMP-inhibited cGMP 3',5'-cyclic phosphodiesterase 10A	0.043	Trichosanthes kirilowii
372	tricin	Q13133	NR1H3	Oxysterols receptor LXR-alpha	0.042	Trichosanthes kirilowii
373	tricin	P55055	NR1H2	Oxysterols receptor LXR-beta	0.042	Trichosanthes kirilowii
374	tricin	Q15596	NCOA2	Nuclear receptor coactivator 2	0.042	Trichosanthes kirilowii
375	tricin	P01834	IGKC	Ig kappa chain C region	0.041	Trichosanthes kirilowii
376	tricin	P01857	IGHG1	Ig gamma-1 chain C region	0.041	Trichosanthes kirilowii
377	tricin	P30405	PPIF	Peptidyl-prolyl cis-trans isomerase, mitochondrial	0.04	Trichosanthes kirilowii
378	tricin	P11387	TOP1	DNA topoisomerase 1	0.039	Trichosanthes kirilowii
379	tricin	Q969P6	TOP1MT	DNA topoisomerase I, mitochondrial	0.039	Trichosanthes kirilowii
380	tricin	P16083	NQO2	Ribosyldihydronicotinamide dehydrogenase [quinone]	0.038	Trichosanthes kirilowii
381	tricin	O76074	PDE5A	cGMP-specific 3',5'-cyclic phosphodiesterase	0.038	Trichosanthes kirilowii
382	tricin	P18545	PDE6G	Retinal rod rhodopsin-sensitive cGMP 3',5'-cyclic phosphodiesterase subunit gamma	0.038	Trichosanthes kirilowii
383	tricin	P42330	AKR1C3	Aldo-keto reductase family 1 member C3	0.038	Trichosanthes kirilowii
384	tricin	Q9UPY5	SLC7A11	Cystine/glutamate transporter	0.037	Trichosanthes kirilowii
385	tricin	O14920	IKBKB	Inhibitor of nuclear factor kappa-B kinase subunit beta	0.037	Trichosanthes kirilowii
386	tricin	Q9NZK7	PLA2G2E	Group IIE secretory phospholipase A2	0.037	Trichosanthes kirilowii
387	tricin	P35869	AHR	Aryl hydrocarbon receptor	0.034	Trichosanthes kirilowii
388	tricin	Q02127	DHODH	Dihydroorotate dehydrogenase, mitochondrial	0.034	Trichosanthes kirilowii
389	tricin	Q14914	PTGR1	Prostaglandin reductase 1	0.033	Trichosanthes kirilowii
390	tricin	P35372	OPRM1	Mu-type opioid receptor	0.032	Trichosanthes kirilowii
391	tricin	O15530	PDPK1	3-phosphoinositide-dependent protein kinase 1	0.031	Trichosanthes kirilowii
392	tricin	O94768	STK17B	Serine/threonine-protein kinase 17B	0.031	Trichosanthes kirilowii
393	tricin	P43403	ZAP70	Tyrosine-protein kinase ZAP-70	0.031	Trichosanthes kirilowii
394	tricin	P43405	SYK	Tyrosine-protein kinase SYK	0.031	Trichosanthes kirilowii
395	tricin	Q6NUS8	UGT3A1	UDP-glucuronosyltransferase 3A1	0.031	Trichosanthes kirilowii
396	tricin	P36542	ATP5F1C	ATP synthase subunit gamma, mitochondrial	0.031	Trichosanthes kirilowii
397	tricin	Q08881	ITK	Tyrosine-protein kinase ITK/TSK	0.031	Trichosanthes kirilowii
398	tricin	P41240	CSK	Tyrosine-protein kinase CSK	0.031	Trichosanthes kirilowii
399	tricin	P06239	LCK	Proto-oncogene tyrosine-protein kinase LCK	0.031	Trichosanthes kirilowii
400	tricin	Q04759	PRKCQ	Protein kinase C theta type	0.031	Trichosanthes kirilowii
401	tricin	P00439	PAH	Phenylalanine-4-hydroxylase	0.029	Trichosanthes kirilowii
402	tricin	Q9H252	KCNH6	Potassium voltage-gated channel subfamily H member 6	0.029	Trichosanthes kirilowii
403	tricin	P08912	CHRM5	Muscarinic acetylcholine receptor M5	0.029	Trichosanthes kirilowii
404	tricin	P35367	HRH1	Histamine H1 receptor	0.029	Trichosanthes kirilowii
405	tricin	P28221	HTR1D	5-hydroxytryptamine 1D receptor	0.029	Trichosanthes kirilowii
406	tricin	P28335	HTR2C	5-hydroxytryptamine 2C receptor	0.029	Trichosanthes kirilowii
407	tricin	P23975	SLC6A2	Sodium-dependent noradrenaline transporter	0.029	Trichosanthes kirilowii
408	tricin	P28222	HTR1B	5-hydroxytryptamine 1B receptor	0.029	Trichosanthes kirilowii
409	tricin	Q12809	KCNH2	Potassium voltage-gated channel subfamily H member 2	0.029	Trichosanthes kirilowii
410	tricin	P20309	CHRM3	Muscarinic acetylcholine receptor M3	0.029	Trichosanthes kirilowii
411	tricin	Q15078	CDK5R1	Cyclin-dependent kinase 5 activator 1	0.028	Trichosanthes kirilowii
412	tricin	P10276	RARA	Retinoic acid receptor alpha	0.027	Trichosanthes kirilowii
413	tricin	P10826	RARB	Retinoic acid receptor beta	0.027	Trichosanthes kirilowii
414	tricin	P48443	RXRG	Retinoic acid receptor RXR-gamma	0.027	Trichosanthes kirilowii
415	tricin	P13631	RARG	Retinoic acid receptor gamma-1	0.027	Trichosanthes kirilowii
416	tricin	P37088	SCNN1A	Amiloride-sensitive sodium channel subunit alpha	0.026	Trichosanthes kirilowii
417	tricin	P51168	SCNN1B	Amiloride-sensitive sodium channel subunit beta	0.026	Trichosanthes kirilowii
418	tricin	P51170	SCNN1G	Amiloride-sensitive sodium channel subunit gamma	0.026	Trichosanthes kirilowii
419	tricin	Q99584	S100A13	Protein S100-A13	0.026	Trichosanthes kirilowii
420	tricin	P54710	FXYD2	Sodium/potassium-transporting ATPase gamma chain	0.026	Trichosanthes kirilowii
421	tricin	P80511	S100A12	Protein S100-A12	0.026	Trichosanthes kirilowii
422	tricin	P08700	IL3	Interleukin-3	0.026	Trichosanthes kirilowii
423	tricin	P50613	CDK7	Cell division protein kinase 7	0.025	Trichosanthes kirilowii
424	tricin	Q12791	KCNMA1	Calcium-activated potassium channel subunit alpha 1	0.025	Trichosanthes kirilowii
425	tricin	P05023	ATP1A1	Sodium/potassium-transporting ATPase alpha-1 chain	0.025	Trichosanthes kirilowii
426	tricin	Q00534	CDK6	Cell division protein kinase 6	0.025	Trichosanthes kirilowii
427	tricin	P11802	CDK4	Cell division protein kinase 4	0.025	Trichosanthes kirilowii
428	tricin	P50750	CDK9	Cell division protein kinase 9	0.025	Trichosanthes kirilowii
429	tricin	P63316	TNNC1	Troponin C, slow skeletal and cardiac muscles	0.024	Trichosanthes kirilowii
430	tricin	Q15842	KCNJ8	ATP-sensitive inward rectifier potassium channel 8	0.024	Trichosanthes kirilowii
431	tricin	P47869	GABRA2	Gamma-aminobutyric-acid receptor subunit alpha-2	0.021	Trichosanthes kirilowii
432	tricin	O14764	GABRD	Gamma-aminobutyric acid receptor subunit delta	0.02	Trichosanthes kirilowii
433	tricin	P18505	GABRB1	Gamma-aminobutyric-acid receptor subunit beta-1	0.02	Trichosanthes kirilowii
434	tricin	Q8N1C3	GABRG1	Gamma-aminobutyric acid receptor subunit gamma-1	0.02	Trichosanthes kirilowii
435	tricin	P30536	TSPO	Translocator protein	0.02	Trichosanthes kirilowii
436	tricin	O43293	DAPK3	Death-associated protein kinase 3	0.018	Trichosanthes kirilowii
437	tricin	O60674	JAK2	Tyrosine-protein kinase JAK2	0.018	Trichosanthes kirilowii
438	tricin	P52333	JAK3	Tyrosine-protein kinase JAK3	0.018	Trichosanthes kirilowii
439	tricin	P23458	JAK1	Tyrosine-protein kinase JAK1	0.018	Trichosanthes kirilowii
440	tricin	P00734	F2	Prothrombin	0.018	Trichosanthes kirilowii
441	tricin	Q13639	HTR4	5-hydroxytryptamine 4 receptor	0.014	Trichosanthes kirilowii
442	tricin	Q9Y5Y9	SCN10A	Sodium channel protein type 10 subunit alpha	0.013	Trichosanthes kirilowii
443	tricin	Q05940	SLC18A2	Synaptic vesicular amine transporter	0.013	Trichosanthes kirilowii
444	tricin	P34969	HTR7	5-hydroxytryptamine 7 receptor	0.013	Trichosanthes kirilowii
445	tricin	Q8TCU5	GRIN3A	Glutamate [NMDA] receptor subunit 3A	0.013	Trichosanthes kirilowii
446	tricin	P28566	HTR1E	5-hydroxytryptamine 1E receptor	0.013	Trichosanthes kirilowii
447	tricin	P54219	SLC18A1	Chromaffin granule amine transporter	0.013	Trichosanthes kirilowii
448	tricin	P21397	MAOA	Amine oxidase [flavin-containing] A	0.013	Trichosanthes kirilowii
449	tricin	P50406	HTR6	5-hydroxytryptamine 6 receptor	0.013	Trichosanthes kirilowii
450	tricin	P42262	GRIA2	Glutamate receptor 2	0.012	Trichosanthes kirilowii
451	tricin	P41595	HTR2B	5-hydroxytryptamine 2B receptor	0.012	Trichosanthes kirilowii
452	tricin	Q9NYX4	CALY	D1 dopamine receptor-interacting protein calcyon	0.012	Trichosanthes kirilowii
453	tricin	Q16773	KYAT1	Kynurenine--oxoglutarate transaminase 1	0.006	Trichosanthes kirilowii
454	barolub	P17900	GM2A	Ganglioside GM2 activator	0.121	Trichosanthes kirilowii
455	diosmetin	P03372	ESR1	Estrogen receptor	1	Trichosanthes kirilowii
456	diosmetin	Q92731	ESR2	Estrogen receptor beta	0.759	Trichosanthes kirilowii
457	diosmetin	P20248	CCNA2	Cyclin-A2	0.654	Trichosanthes kirilowii
458	diosmetin	P69905	HBA1	Hemoglobin subunit alpha	0.5	Trichosanthes kirilowii
459	diosmetin	Q15788	NCOA1	Nuclear receptor coactivator 1	0.399	Trichosanthes kirilowii
460	diosmetin	P06401	PGR	Progesterone receptor	0.326	Trichosanthes kirilowii
461	diosmetin	P24941	CDK2	Cell division protein kinase 2	0.321	Trichosanthes kirilowii
462	diosmetin	P07550	ADRB2	Beta-2 adrenergic receptor	0.285	Trichosanthes kirilowii
463	diosmetin	P35354	PTGS2	Prostaglandin G/H synthase 2	0.218	Trichosanthes kirilowii
464	diosmetin	P17612	PRKACA	cAMP-dependent protein kinase catalytic subunit alpha	0.206	Trichosanthes kirilowii
465	diosmetin	P01579	IFNG	Interferon gamma	0.18	Trichosanthes kirilowii
466	diosmetin	Q9UBT6	POLK	DNA polymerase kappa	0.17	Trichosanthes kirilowii
467	diosmetin	P07477	PRSS1	Trypsin-1	0.165	Trichosanthes kirilowii
468	diosmetin	P08238	HSP90AB1	Heat shock protein HSP 90-beta	0.162	Trichosanthes kirilowii
469	diosmetin	Q15596	NCOA2	Nuclear receptor coactivator 2	0.162	Trichosanthes kirilowii
470	diosmetin	P48048	KCNJ1	ATP-sensitive inward rectifier potassium channel 1	0.161	Trichosanthes kirilowii
471	diosmetin	P14061	HSD17B1	Estradiol 17-beta-dehydrogenase 1	0.16	Trichosanthes kirilowii
472	diosmetin	P34972	CNR2	Cannabinoid receptor 2	0.157	Trichosanthes kirilowii
473	diosmetin	P49137	MAPKAPK2	MAP kinase-activated protein kinase 2	0.157	Trichosanthes kirilowii
474	diosmetin	P00918	CA2	Carbonic anhydrase 2	0.155	Trichosanthes kirilowii
475	diosmetin	P09874	PARP1	Poly [ADP-ribose] polymerase 1	0.154	Trichosanthes kirilowii
476	diosmetin	P49759	CLK1	Dual specificity protein kinase CLK1	0.15	Trichosanthes kirilowii
477	diosmetin	P08172	CHRM2	Muscarinic acetylcholine receptor M2	0.148	Trichosanthes kirilowii
478	diosmetin	P08588	ADRB1	Beta-1 adrenergic receptor	0.119	Trichosanthes kirilowii
479	diosmetin	P35610	SOAT1	Sterol O-acyltransferase 1	0.115	Trichosanthes kirilowii
480	diosmetin	O75908	SOAT2	Sterol O-acyltransferase 2	0.115	Trichosanthes kirilowii
481	diosmetin	P08908	HTR1A	5-hydroxytryptamine 1A receptor	0.111	Trichosanthes kirilowii
482	diosmetin	P21918	DRD5	D(1B) dopamine receptor	0.107	Trichosanthes kirilowii
483	diosmetin	P21728	DRD1	D(1A) dopamine receptor	0.107	Trichosanthes kirilowii
484	diosmetin	P11217	PYGM	Glycogen phosphorylase, muscle form	0.106	Trichosanthes kirilowii
485	diosmetin	O75100	#N/A	D-HSCDK2	0.104	Trichosanthes kirilowii
486	diosmetin	Q00535	CDK5	Cell division protein kinase 5	0.104	Trichosanthes kirilowii
487	diosmetin	P06493	CDK1	Cell division control protein 2 homolog	0.104	Trichosanthes kirilowii
488	diosmetin	P04054	PLA2G1B	Phospholipase A2	0.103	Trichosanthes kirilowii
489	diosmetin	P00734	F2	Prothrombin	0.1	Trichosanthes kirilowii
490	diosmetin	Q13464	ROCK1	Rho-associated protein kinase 1	0.097	Trichosanthes kirilowii
491	diosmetin	P48736	PIK3CG	Phosphatidylinositol-4,5-bisphosphate 3-kinase catalytic subunit gamma isoform	0.096	Trichosanthes kirilowii
492	diosmetin	P25705	ATP5F1A	ATP synthase subunit alpha, mitochondrial	0.096	Trichosanthes kirilowii
493	diosmetin	P08631	HCK	Tyrosine-protein kinase HCK	0.096	Trichosanthes kirilowii
494	diosmetin	P06576	ATP5F1B	ATP synthase subunit beta, mitochondrial	0.096	Trichosanthes kirilowii
495	diosmetin	P68400	CSNK2A1	Casein kinase II subunit alpha	0.08	Trichosanthes kirilowii
496	diosmetin	P55055	NR1H2	Oxysterols receptor LXR-beta	0.079	Trichosanthes kirilowii
497	diosmetin	P28702	RXRB	Retinoic acid receptor RXR-beta	0.079	Trichosanthes kirilowii
498	diosmetin	Q13133	NR1H3	Oxysterols receptor LXR-alpha	0.079	Trichosanthes kirilowii
499	diosmetin	P35462	DRD3	D(3) dopamine receptor	0.078	Trichosanthes kirilowii
500	diosmetin	P18825	ADRA2C	Alpha-2C adrenergic receptor	0.078	Trichosanthes kirilowii
501	diosmetin	P28221	HTR1D	5-hydroxytryptamine 1D receptor	0.078	Trichosanthes kirilowii
502	diosmetin	P14416	DRD2	D(2) dopamine receptor	0.078	Trichosanthes kirilowii
503	diosmetin	P18089	ADRA2B	Alpha-2B adrenergic receptor	0.078	Trichosanthes kirilowii
504	diosmetin	P37231	PPARG	Peroxisome proliferator-activated receptor gamma	0.071	Trichosanthes kirilowii
505	diosmetin	P06239	LCK	Proto-oncogene tyrosine-protein kinase LCK	0.068	Trichosanthes kirilowii
506	diosmetin	P07948	LYN	Tyrosine-protein kinase Lyn	0.068	Trichosanthes kirilowii
507	diosmetin	P11387	TOP1	DNA topoisomerase 1	0.067	Trichosanthes kirilowii
508	diosmetin	Q969P6	TOP1MT	DNA topoisomerase I, mitochondrial	0.067	Trichosanthes kirilowii
509	diosmetin	Q14914	PTGR1	Prostaglandin reductase 1	0.054	Trichosanthes kirilowii
510	diosmetin	P09917	ALOX5	Arachidonate 5-lipoxygenase	0.052	Trichosanthes kirilowii
511	diosmetin	P35869	AHR	Aryl hydrocarbon receptor	0.052	Trichosanthes kirilowii
512	diosmetin	Q02127	DHODH	Dihydroorotate dehydrogenase, mitochondrial	0.052	Trichosanthes kirilowii
513	diosmetin	P41595	HTR2B	5-hydroxytryptamine 2B receptor	0.048	Trichosanthes kirilowii
514	diosmetin	P28335	HTR2C	5-hydroxytryptamine 2C receptor	0.048	Trichosanthes kirilowii
515	diosmetin	P28222	HTR1B	5-hydroxytryptamine 1B receptor	0.048	Trichosanthes kirilowii
516	diosmetin	P21917	DRD4	D(4) dopamine receptor	0.048	Trichosanthes kirilowii
517	diosmetin	P00533	EGFR	Epidermal growth factor receptor	0.047	Trichosanthes kirilowii
518	diosmetin	P50613	CDK7	Cell division protein kinase 7	0.047	Trichosanthes kirilowii
519	diosmetin	Q99584	S100A13	Protein S100-A13	0.047	Trichosanthes kirilowii
520	diosmetin	Q00534	CDK6	Cell division protein kinase 6	0.047	Trichosanthes kirilowii
521	diosmetin	P80511	S100A12	Protein S100-A12	0.047	Trichosanthes kirilowii
522	diosmetin	P08700	IL3	Interleukin-3	0.047	Trichosanthes kirilowii
523	diosmetin	P11802	CDK4	Cell division protein kinase 4	0.047	Trichosanthes kirilowii
524	diosmetin	P50750	CDK9	Cell division protein kinase 9	0.047	Trichosanthes kirilowii
525	diosmetin	Q15078	CDK5R1	Cyclin-dependent kinase 5 activator 1	0.045	Trichosanthes kirilowii
526	diosmetin	P14174	MIF	Macrophage migration inhibitory factor	0.045	Trichosanthes kirilowii
527	diosmetin	P49841	GSK3B	Glycogen synthase kinase-3 beta	0.045	Trichosanthes kirilowii
528	diosmetin	P27815	PDE4A	cAMP-specific 3',5'-cyclic phosphodiesterase 4A	0.042	Trichosanthes kirilowii
529	diosmetin	O94768	STK17B	Serine/threonine-protein kinase 17B	0.042	Trichosanthes kirilowii
530	diosmetin	Q6NUS8	UGT3A1	UDP-glucuronosyltransferase 3A1	0.042	Trichosanthes kirilowii
531	diosmetin	P36542	ATP5F1C	ATP synthase subunit gamma, mitochondrial	0.042	Trichosanthes kirilowii
532	diosmetin	P11309	PIM1	Proto-oncogene serine/threonine-protein kinase Pim-1	0.042	Trichosanthes kirilowii
533	diosmetin	Q14432	PDE3A	cGMP-inhibited 3',5'-cyclic phosphodiesterase A	0.042	Trichosanthes kirilowii
534	diosmetin	Q9Y233	PDE10A	cAMP and cAMP-inhibited cGMP 3',5'-cyclic phosphodiesterase 10A	0.042	Trichosanthes kirilowii
535	diosmetin	P45983	MAPK8	Mitogen-activated protein kinase 8	0.041	Trichosanthes kirilowii
536	diosmetin	Q9UQF2	MAPK8IP1	C-jun-amino-terminal kinase-interacting protein 1	0.041	Trichosanthes kirilowii
537	diosmetin	P53779	MAPK10	Mitogen-activated protein kinase 10	0.041	Trichosanthes kirilowii
538	diosmetin	P21802	FGFR2	Fibroblast growth factor receptor 2	0.04	Trichosanthes kirilowii
539	diosmetin	P19838	NFKB1	Nuclear factor NF-kappa-B p105 subunit	0.04	Trichosanthes kirilowii
540	diosmetin	P01375	TNF	Tumor necrosis factor	0.04	Trichosanthes kirilowii
541	diosmetin	Q9Y5Y9	SCN10A	Sodium channel protein type 10 subunit alpha	0.031	Trichosanthes kirilowii
542	diosmetin	P46098	HTR3A	5-hydroxytryptamine 3 receptor	0.031	Trichosanthes kirilowii
543	diosmetin	Q8TCU5	GRIN3A	Glutamate [NMDA] receptor subunit 3A	0.031	Trichosanthes kirilowii
544	diosmetin	Q9GZZ6	CHRNA10	Neuronal acetylcholine receptor subunit alpha-10	0.031	Trichosanthes kirilowii
545	diosmetin	P35348	ADRA1A	Alpha-1A adrenergic receptor	0.018	Trichosanthes kirilowii
546	diosmetin	P25100	ADRA1D	Alpha-1D adrenergic receptor	0.018	Trichosanthes kirilowii
547	diosmetin	P35368	ADRA1B	Alpha-1B adrenergic receptor	0.018	Trichosanthes kirilowii
548	diosmetin	P28223	HTR2A	5-hydroxytryptamine 2A receptor	0.018	Trichosanthes kirilowii
549	diosmetin	P08913	ADRA2A	Alpha-2A adrenergic receptor	0.018	Trichosanthes kirilowii
550	diosmetin	Q9NYX4	CALY	D1 dopamine receptor-interacting protein calcyon	0.018	Trichosanthes kirilowii
551	diosmetin	P37088	SCNN1A	Amiloride-sensitive sodium channel subunit alpha	0.009	Trichosanthes kirilowii
552	diosmetin	P51168	SCNN1B	Amiloride-sensitive sodium channel subunit beta	0.009	Trichosanthes kirilowii
553	diosmetin	P78348	ASIC1	Amiloride-sensitive cation channel 2, neuronal	0.009	Trichosanthes kirilowii
554	diosmetin	P19634	SLC9A1	Sodium/hydrogen exchanger 1	0.009	Trichosanthes kirilowii
555	diosmetin	P51172	SCNN1D	Amiloride-sensitive sodium channel subunit delta	0.009	Trichosanthes kirilowii
556	diosmetin	P19801	AOC1	Amiloride-sensitive amine oxidase [copper-containing]	0.009	Trichosanthes kirilowii
557	diosmetin	Q16515	ASIC2	Amiloride-sensitive cation channel 1, neuronal	0.009	Trichosanthes kirilowii
558	diosmetin	P51170	SCNN1G	Amiloride-sensitive sodium channel subunit gamma	0.009	Trichosanthes kirilowii
559	spinasterol	P03372	ESR1	Estrogen receptor	1	Trichosanthes kirilowii
560	spinasterol	P06401	PGR	Progesterone receptor	0.957	Trichosanthes kirilowii
561	spinasterol	P08235	NR3C2	Mineralocorticoid receptor	0.284	Trichosanthes kirilowii
562	spinasterol	P10275	AR	Androgen receptor	0.206	Trichosanthes kirilowii
563	spinasterol	P14061	HSD17B1	Estradiol 17-beta-dehydrogenase 1	0.178	Trichosanthes kirilowii
564	spinasterol	P31213	SRD5A2	3-oxo-5-alpha-steroid 4-dehydrogenase 2	0.135	Trichosanthes kirilowii
565	spinasterol	P18405	SRD5A1	3-oxo-5-alpha-steroid 4-dehydrogenase 1	0.134	Trichosanthes kirilowii
566	spinasterol	P23975	SLC6A2	Sodium-dependent noradrenaline transporter	0.132	Trichosanthes kirilowii
567	spinasterol	P14060	HSD3B1	3 beta-hydroxysteroid dehydrogenase/Delta 5-->4-isomerase type I	0.106	Trichosanthes kirilowii
568	spinasterol	Q15788	NCOA1	Nuclear receptor coactivator 1	0.105	Trichosanthes kirilowii
569	spinasterol	P19793	RXRA	Retinoic acid receptor RXR-alpha	0.104	Trichosanthes kirilowii
570	spinasterol	P19835	CEL	Bile salt-activated lipase	0.101	Trichosanthes kirilowii
571	spinasterol	Q9UBT6	POLK	DNA polymerase kappa	0.1	Trichosanthes kirilowii
572	spinasterol	P04150	NR3C1	Glucocorticoid receptor	0.095	Trichosanthes kirilowii
573	spinasterol	Q13133	NR1H3	Oxysterols receptor LXR-alpha	0.092	Trichosanthes kirilowii
574	spinasterol	Q06520	SULT2A1	Bile salt sulfotransferase	0.066	Trichosanthes kirilowii
575	spinasterol	P28845	HSD11B1	Corticosteroid 11-beta-dehydrogenase isozyme 1	0.059	Trichosanthes kirilowii
576	spinasterol	Q96P88	GNRHR2	Gonadotropin-releasing hormone II receptor	0.058	Trichosanthes kirilowii
577	spinasterol	P31645	SLC6A4	Sodium-dependent serotonin transporter	0.058	Trichosanthes kirilowii
578	spinasterol	P30968	GNRHR	Gonadotropin-releasing hormone receptor	0.058	Trichosanthes kirilowii
579	spinasterol	P35372	OPRM1	Mu-type opioid receptor	0.058	Trichosanthes kirilowii
580	spinasterol	P16471	PRLR	Prolactin receptor	0.057	Trichosanthes kirilowii
581	spinasterol	Q92731	ESR2	Estrogen receptor beta	0.056	Trichosanthes kirilowii
582	spinasterol	P26439	HSD3B2	3 beta-hydroxysteroid dehydrogenase/Delta 5-->4-isomerase type II	0.051	Trichosanthes kirilowii
583	spinasterol	Q14524	SCN5A	Sodium channel protein type 5 subunit alpha	0.045	Trichosanthes kirilowii
584	spinasterol	O00180	KCNK1	Potassium channel subfamily K member 1	0.045	Trichosanthes kirilowii
585	spinasterol	Q14994	NR1I3	Nuclear receptor subfamily 1 group I member 3	0.044	Trichosanthes kirilowii
586	spinasterol	P28702	RXRB	Retinoic acid receptor RXR-beta	0.044	Trichosanthes kirilowii
587	spinasterol	P04083	ANXA1	Annexin A1	0.04	Trichosanthes kirilowii
588	spinasterol	P51843	NR0B1	Nuclear receptor 0B1	0.04	Trichosanthes kirilowii
589	spinasterol	P14770	GP9	Platelet glycoprotein IX	0.038	Trichosanthes kirilowii
590	spinasterol	P25705	ATP5F1A	ATP synthase subunit alpha, mitochondrial	0.036	Trichosanthes kirilowii
591	spinasterol	P06576	ATP5F1B	ATP synthase subunit beta, mitochondrial	0.036	Trichosanthes kirilowii
592	spinasterol	P41145	OPRK1	Kappa-type opioid receptor	0.036	Trichosanthes kirilowii
593	spinasterol	P49356	FNTB	Protein farnesyltransferase subunit beta	0.035	Trichosanthes kirilowii
594	spinasterol	Q8NBQ5	HSD17B11	Dehydrogenase/reductase SDR family member 8	0.025	Trichosanthes kirilowii
595	spinasterol	P08908	HTR1A	5-hydroxytryptamine 1A receptor	0.023	Trichosanthes kirilowii
596	spinasterol	P01859	IGHG2	Ig gamma-2 chain C region	0.021	Trichosanthes kirilowii
597	spinasterol	P01834	IGKC	Ig kappa chain C region	0.021	Trichosanthes kirilowii
598	spinasterol	P01857	IGHG1	Ig gamma-1 chain C region	0.021	Trichosanthes kirilowii
599	spinasterol	P36544	CHRNA7	Neuronal acetylcholine receptor subunit alpha-7	0.016	Trichosanthes kirilowii
600	spinasterol	P22303	ACHE	Acetylcholinesterase	0.016	Trichosanthes kirilowii
601	spinasterol	P32297	CHRNA3	Neuronal acetylcholine receptor subunit alpha-3	0.016	Trichosanthes kirilowii
602	spinasterol	Q7Z2Z2	EFL1	Elongation factor Tu GTP-binding domain-containing protein 1	0.014	Trichosanthes kirilowii
603	spinasterol	P14867	GABRA1	Gamma-aminobutyric-acid receptor subunit alpha-1	0.014	Trichosanthes kirilowii
604	spinasterol	Q9Y257	KCNK6	Potassium channel subfamily K member 6	0.014	Trichosanthes kirilowii
605	spinasterol	P47869	GABRA2	Gamma-aminobutyric-acid receptor subunit alpha-2	0.014	Trichosanthes kirilowii
606	spinasterol	O60858	TRIM13	Tripartite motif-containing protein 13	0.01	Trichosanthes kirilowii
607	spinasterol	P41146	OPRL1	Nociceptin receptor	0.01	Trichosanthes kirilowii
608	spinasterol	P53611	RABGGTB	Geranylgeranyl transferase type-2 subunit beta	0.01	Trichosanthes kirilowii
609	spinasterol	Q92696	RABGGTA	Geranylgeranyl transferase type-2 subunit alpha	0.01	Trichosanthes kirilowii
610	spinasterol	P01116	KRAS	GTPase KRas	0.01	Trichosanthes kirilowii
611	spinasterol	P23415	GLRA1	Glycine receptor subunit alpha-1	0.01	Trichosanthes kirilowii
612	spinasterol	P18505	GABRB1	Gamma-aminobutyric-acid receptor subunit beta-1	0.01	Trichosanthes kirilowii
613	spinasterol	P23416	GLRA2	Glycine receptor subunit alpha-2	0.01	Trichosanthes kirilowii
614	spinasterol	P41143	OPRD1	Delta-type opioid receptor	0.01	Trichosanthes kirilowii
615	spinasterol	P63211	GNGT1	Guanine nucleotide-binding protein G(T) subunit gamma-T1	0.01	Trichosanthes kirilowii
616	spinasterol	P62873	GNB1	Guanine nucleotide-binding protein G(I)/G(S)/G(T) subunit beta-1	0.01	Trichosanthes kirilowii
617	spinasterol	P20941	PDC	Phosducin	0.01	Trichosanthes kirilowii
618	spinasterol	P49354	FNTA	Protein farnesyltransferase/geranylgeranyltransferase type I alpha subunit	0.01	Trichosanthes kirilowii
619	spinasterol	O75311	GLRA3	Glycine receptor subunit alpha-3	0.01	Trichosanthes kirilowii
620	spinasterol	P46098	HTR3A	5-hydroxytryptamine 3 receptor	0.006	Trichosanthes kirilowii
621	spinasterol	Q13639	HTR4	5-hydroxytryptamine 4 receptor	0.006	Trichosanthes kirilowii
622	spinasterol	P35354	PTGS2	Prostaglandin G/H synthase 2	0.002	Trichosanthes kirilowii
623	spinasterol	Q8N8N7	PTGR2	Prostaglandin reductase 2	0.002	Trichosanthes kirilowii
624	spinasterol	Q04760	GLO1	Lactoylglutathione lyase	0.002	Trichosanthes kirilowii
625	spinasterol	P37231	PPARG	Peroxisome proliferator-activated receptor gamma	0.002	Trichosanthes kirilowii
626	spinasterol	P23219	PTGS1	Prostaglandin G/H synthase 1	0.002	Trichosanthes kirilowii
627	spinasterol	P14555	PLA2G2A	Phospholipase A2, membrane associated	0.002	Trichosanthes kirilowii
628	spinasterol	P35462	DRD3	D(3) dopamine receptor	0.001	Trichosanthes kirilowii
629	spinasterol	P18089	ADRA2B	Alpha-2B adrenergic receptor	0.001	Trichosanthes kirilowii
630	spinasterol	P28221	HTR1D	5-hydroxytryptamine 1D receptor	0.001	Trichosanthes kirilowii
631	spinasterol	P28335	HTR2C	5-hydroxytryptamine 2C receptor	0.001	Trichosanthes kirilowii
632	spinasterol	P14416	DRD2	D(2) dopamine receptor	0.001	Trichosanthes kirilowii
633	spinasterol	P18825	ADRA2C	Alpha-2C adrenergic receptor	0.001	Trichosanthes kirilowii
634	spinasterol	P08913	ADRA2A	Alpha-2A adrenergic receptor	0.001	Trichosanthes kirilowii
635	spinasterol	P28222	HTR1B	5-hydroxytryptamine 1B receptor	0.001	Trichosanthes kirilowii
636	hydroxygenkwanin	P03372	ESR1	Estrogen receptor	1	Trichosanthes kirilowii
637	hydroxygenkwanin	P20248	CCNA2	Cyclin-A2	0.894	Trichosanthes kirilowii
638	hydroxygenkwanin	Q92731	ESR2	Estrogen receptor beta	0.605	Trichosanthes kirilowii
639	hydroxygenkwanin	P35354	PTGS2	Prostaglandin G/H synthase 2	0.595	Trichosanthes kirilowii
640	hydroxygenkwanin	P69905	HBA1	Hemoglobin subunit alpha	0.48	Trichosanthes kirilowii
641	hydroxygenkwanin	P23219	PTGS1	Prostaglandin G/H synthase 1	0.448	Trichosanthes kirilowii
642	hydroxygenkwanin	P07477	PRSS1	Trypsin-1	0.361	Trichosanthes kirilowii
643	hydroxygenkwanin	Q15788	NCOA1	Nuclear receptor coactivator 1	0.339	Trichosanthes kirilowii
644	hydroxygenkwanin	P37231	PPARG	Peroxisome proliferator-activated receptor gamma	0.252	Trichosanthes kirilowii
645	hydroxygenkwanin	P17612	PRKACA	cAMP-dependent protein kinase catalytic subunit alpha	0.243	Trichosanthes kirilowii
646	hydroxygenkwanin	P49137	MAPKAPK2	MAP kinase-activated protein kinase 2	0.216	Trichosanthes kirilowii
647	hydroxygenkwanin	P09917	ALOX5	Arachidonate 5-lipoxygenase	0.193	Trichosanthes kirilowii
648	hydroxygenkwanin	Q15596	NCOA2	Nuclear receptor coactivator 2	0.163	Trichosanthes kirilowii
649	hydroxygenkwanin	O15111	CHUK	Inhibitor of nuclear factor kappa-B kinase subunit alpha	0.145	Trichosanthes kirilowii
650	hydroxygenkwanin	P24941	CDK2	Cell division protein kinase 2	0.142	Trichosanthes kirilowii
651	hydroxygenkwanin	P01579	IFNG	Interferon gamma	0.135	Trichosanthes kirilowii
652	hydroxygenkwanin	Q00535	CDK5	Cell division protein kinase 5	0.129	Trichosanthes kirilowii
653	hydroxygenkwanin	P48736	PIK3CG	Phosphatidylinositol-4,5-bisphosphate 3-kinase catalytic subunit gamma isoform	0.127	Trichosanthes kirilowii
654	hydroxygenkwanin	P11388	TOP2A	DNA topoisomerase 2-alpha	0.126	Trichosanthes kirilowii
655	hydroxygenkwanin	P23141	CES1	Liver carboxylesterase 1	0.117	Trichosanthes kirilowii
656	hydroxygenkwanin	Q9UQF2	MAPK8IP1	C-jun-amino-terminal kinase-interacting protein 1	0.116	Trichosanthes kirilowii
657	hydroxygenkwanin	Q9UBT6	POLK	DNA polymerase kappa	0.115	Trichosanthes kirilowii
658	hydroxygenkwanin	P34972	CNR2	Cannabinoid receptor 2	0.114	Trichosanthes kirilowii
659	hydroxygenkwanin	Q07869	PPARA	Peroxisome proliferator-activated receptor alpha	0.114	Trichosanthes kirilowii
660	hydroxygenkwanin	P48048	KCNJ1	ATP-sensitive inward rectifier potassium channel 1	0.114	Trichosanthes kirilowii
661	hydroxygenkwanin	Q13621	SLC12A1	Solute carrier family 12 member 1	0.114	Trichosanthes kirilowii
662	hydroxygenkwanin	Q16539	MAPK14	Mitogen-activated protein kinase 14	0.114	Trichosanthes kirilowii
663	hydroxygenkwanin	P12931	SRC	Proto-oncogene tyrosine-protein kinase Src	0.113	Trichosanthes kirilowii
664	hydroxygenkwanin	P10827	THRA	Thyroid hormone receptor alpha	0.112	Trichosanthes kirilowii
665	hydroxygenkwanin	Q71U36	TUBA1A	Tubulin alpha-3 chain	0.112	Trichosanthes kirilowii
666	hydroxygenkwanin	Q9GZT9	EGLN1	Egl nine homolog 1	0.111	Trichosanthes kirilowii
667	hydroxygenkwanin	Q9UQM7	CAMK2A	Calcium/calmodulin-dependent protein kinase type II alpha chain	0.111	Trichosanthes kirilowii
668	hydroxygenkwanin	Q07343	PDE4B	cAMP-specific 3',5'-cyclic phosphodiesterase 4B	0.111	Trichosanthes kirilowii
669	hydroxygenkwanin	Q15648	MED1	Mediator of RNA polymerase II transcription subunit 1	0.11	Trichosanthes kirilowii
670	hydroxygenkwanin	P21554	CNR1	Cannabinoid receptor 1	0.109	Trichosanthes kirilowii
671	hydroxygenkwanin	P06310	IGKV2-30	Ig kappa chain V-II region RPMI 6410	0.109	Trichosanthes kirilowii
672	hydroxygenkwanin	Q96RQ9	IL4I1	L-amino-acid oxidase	0.107	Trichosanthes kirilowii
673	hydroxygenkwanin	P31749	AKT1	RAC-alpha serine/threonine-protein kinase	0.107	Trichosanthes kirilowii
674	hydroxygenkwanin	P35228	NOS2	Nitric oxide synthase, inducible	0.104	Trichosanthes kirilowii
675	hydroxygenkwanin	P27815	PDE4A	cAMP-specific 3',5'-cyclic phosphodiesterase 4A	0.103	Trichosanthes kirilowii
676	hydroxygenkwanin	P07550	ADRB2	Beta-2 adrenergic receptor	0.101	Trichosanthes kirilowii
677	hydroxygenkwanin	P68400	CSNK2A1	Casein kinase II subunit alpha	0.099	Trichosanthes kirilowii
678	hydroxygenkwanin	P00734	F2	Prothrombin	0.098	Trichosanthes kirilowii
679	hydroxygenkwanin	O75100	#N/A	D-HSCDK2	0.095	Trichosanthes kirilowii
680	hydroxygenkwanin	P06493	CDK1	Cell division control protein 2 homolog	0.095	Trichosanthes kirilowii
681	hydroxygenkwanin	P25705	ATP5F1A	ATP synthase subunit alpha, mitochondrial	0.082	Trichosanthes kirilowii
682	hydroxygenkwanin	P06576	ATP5F1B	ATP synthase subunit beta, mitochondrial	0.082	Trichosanthes kirilowii
683	hydroxygenkwanin	P08631	HCK	Tyrosine-protein kinase HCK	0.082	Trichosanthes kirilowii
684	hydroxygenkwanin	P08172	CHRM2	Muscarinic acetylcholine receptor M2	0.078	Trichosanthes kirilowii
685	hydroxygenkwanin	Q13464	ROCK1	Rho-associated protein kinase 1	0.078	Trichosanthes kirilowii
686	hydroxygenkwanin	P00918	CA2	Carbonic anhydrase 2	0.075	Trichosanthes kirilowii
687	hydroxygenkwanin	P00915	CA1	Carbonic anhydrase 1	0.075	Trichosanthes kirilowii
688	hydroxygenkwanin	P08588	ADRB1	Beta-1 adrenergic receptor	0.074	Trichosanthes kirilowii
689	hydroxygenkwanin	O75908	SOAT2	Sterol O-acyltransferase 2	0.072	Trichosanthes kirilowii
690	hydroxygenkwanin	P35610	SOAT1	Sterol O-acyltransferase 1	0.072	Trichosanthes kirilowii
691	hydroxygenkwanin	P08908	HTR1A	5-hydroxytryptamine 1A receptor	0.072	Trichosanthes kirilowii
692	hydroxygenkwanin	P62508	ESRRG	Estrogen-related receptor gamma	0.068	Trichosanthes kirilowii
693	hydroxygenkwanin	P26439	HSD3B2	3 beta-hydroxysteroid dehydrogenase/Delta 5-->4-isomerase type II	0.068	Trichosanthes kirilowii
694	hydroxygenkwanin	P14060	HSD3B1	3 beta-hydroxysteroid dehydrogenase/Delta 5-->4-isomerase type I	0.068	Trichosanthes kirilowii
695	hydroxygenkwanin	P18089	ADRA2B	Alpha-2B adrenergic receptor	0.068	Trichosanthes kirilowii
696	hydroxygenkwanin	P18825	ADRA2C	Alpha-2C adrenergic receptor	0.068	Trichosanthes kirilowii
697	hydroxygenkwanin	Q14289	PTK2B	Protein tyrosine kinase 2 beta	0.067	Trichosanthes kirilowii
698	hydroxygenkwanin	P06401	PGR	Progesterone receptor	0.064	Trichosanthes kirilowii
699	hydroxygenkwanin	P30968	GNRHR	Gonadotropin-releasing hormone receptor	0.064	Trichosanthes kirilowii
700	hydroxygenkwanin	P10275	AR	Androgen receptor	0.064	Trichosanthes kirilowii
701	hydroxygenkwanin	Q96P88	GNRHR2	Gonadotropin-releasing hormone II receptor	0.064	Trichosanthes kirilowii
702	hydroxygenkwanin	P14867	GABRA1	Gamma-aminobutyric-acid receptor subunit alpha-1	0.06	Trichosanthes kirilowii
703	hydroxygenkwanin	P47869	GABRA2	Gamma-aminobutyric-acid receptor subunit alpha-2	0.06	Trichosanthes kirilowii
704	hydroxygenkwanin	P28702	RXRB	Retinoic acid receptor RXR-beta	0.057	Trichosanthes kirilowii
705	hydroxygenkwanin	Q13133	NR1H3	Oxysterols receptor LXR-alpha	0.057	Trichosanthes kirilowii
706	hydroxygenkwanin	P55055	NR1H2	Oxysterols receptor LXR-beta	0.057	Trichosanthes kirilowii
707	hydroxygenkwanin	P11387	TOP1	DNA topoisomerase 1	0.056	Trichosanthes kirilowii
708	hydroxygenkwanin	Q969P6	TOP1MT	DNA topoisomerase I, mitochondrial	0.056	Trichosanthes kirilowii
709	hydroxygenkwanin	P27695	APEX1	DNA-(apurinic or apyrimidinic site) lyase	0.055	Trichosanthes kirilowii
710	hydroxygenkwanin	P01834	IGKC	Ig kappa chain C region	0.051	Trichosanthes kirilowii
711	hydroxygenkwanin	P01857	IGHG1	Ig gamma-1 chain C region	0.051	Trichosanthes kirilowii
712	hydroxygenkwanin	P07948	LYN	Tyrosine-protein kinase Lyn	0.051	Trichosanthes kirilowii
713	hydroxygenkwanin	P35270	SPR	Sepiapterin reductase	0.051	Trichosanthes kirilowii
714	hydroxygenkwanin	Q03393	PTS	6-pyruvoyl tetrahydrobiopterin synthase	0.051	Trichosanthes kirilowii
715	hydroxygenkwanin	P11217	PYGM	Glycogen phosphorylase, muscle form	0.051	Trichosanthes kirilowii
716	hydroxygenkwanin	P06239	LCK	Proto-oncogene tyrosine-protein kinase LCK	0.051	Trichosanthes kirilowii
717	hydroxygenkwanin	P11229	CHRM1	Muscarinic acetylcholine receptor M1	0.05	Trichosanthes kirilowii
718	hydroxygenkwanin	P46098	HTR3A	5-hydroxytryptamine 3 receptor	0.05	Trichosanthes kirilowii
719	hydroxygenkwanin	P31645	SLC6A4	Sodium-dependent serotonin transporter	0.049	Trichosanthes kirilowii
720	hydroxygenkwanin	P28223	HTR2A	5-hydroxytryptamine 2A receptor	0.049	Trichosanthes kirilowii
721	hydroxygenkwanin	P23975	SLC6A2	Sodium-dependent noradrenaline transporter	0.049	Trichosanthes kirilowii
722	hydroxygenkwanin	P16083	NQO2	Ribosyldihydronicotinamide dehydrogenase [quinone]	0.047	Trichosanthes kirilowii
723	hydroxygenkwanin	P47712	PLA2G4A	Cytosolic phospholipase A2	0.047	Trichosanthes kirilowii
724	hydroxygenkwanin	O60733	PLA2G6	85 kDa calcium-independent phospholipase A2	0.047	Trichosanthes kirilowii
725	hydroxygenkwanin	Q9UPY5	SLC7A11	Cystine/glutamate transporter	0.046	Trichosanthes kirilowii
726	hydroxygenkwanin	P04054	PLA2G1B	Phospholipase A2	0.046	Trichosanthes kirilowii
727	hydroxygenkwanin	O14920	IKBKB	Inhibitor of nuclear factor kappa-B kinase subunit beta	0.046	Trichosanthes kirilowii
728	hydroxygenkwanin	P42330	AKR1C3	Aldo-keto reductase family 1 member C3	0.046	Trichosanthes kirilowii
729	hydroxygenkwanin	Q9NZK7	PLA2G2E	Group IIE secretory phospholipase A2	0.045	Trichosanthes kirilowii
730	hydroxygenkwanin	P08913	ADRA2A	Alpha-2A adrenergic receptor	0.045	Trichosanthes kirilowii
731	hydroxygenkwanin	Q14524	SCN5A	Sodium channel protein type 5 subunit alpha	0.043	Trichosanthes kirilowii
732	hydroxygenkwanin	Q14914	PTGR1	Prostaglandin reductase 1	0.043	Trichosanthes kirilowii
733	hydroxygenkwanin	P21918	DRD5	D(1B) dopamine receptor	0.043	Trichosanthes kirilowii
734	hydroxygenkwanin	P21728	DRD1	D(1A) dopamine receptor	0.043	Trichosanthes kirilowii
735	hydroxygenkwanin	P35869	AHR	Aryl hydrocarbon receptor	0.043	Trichosanthes kirilowii
736	hydroxygenkwanin	Q02127	DHODH	Dihydroorotate dehydrogenase, mitochondrial	0.043	Trichosanthes kirilowii
737	hydroxygenkwanin	O94768	STK17B	Serine/threonine-protein kinase 17B	0.039	Trichosanthes kirilowii
738	hydroxygenkwanin	Q6NUS8	UGT3A1	UDP-glucuronosyltransferase 3A1	0.039	Trichosanthes kirilowii
739	hydroxygenkwanin	P36542	ATP5F1C	ATP synthase subunit gamma, mitochondrial	0.039	Trichosanthes kirilowii
740	hydroxygenkwanin	P11309	PIM1	Proto-oncogene serine/threonine-protein kinase Pim-1	0.039	Trichosanthes kirilowii
741	hydroxygenkwanin	Q99584	S100A13	Protein S100-A13	0.037	Trichosanthes kirilowii
742	hydroxygenkwanin	P80511	S100A12	Protein S100-A12	0.037	Trichosanthes kirilowii
743	hydroxygenkwanin	P08700	IL3	Interleukin-3	0.037	Trichosanthes kirilowii
744	hydroxygenkwanin	P37088	SCNN1A	Amiloride-sensitive sodium channel subunit alpha	0.035	Trichosanthes kirilowii
745	hydroxygenkwanin	P51168	SCNN1B	Amiloride-sensitive sodium channel subunit beta	0.035	Trichosanthes kirilowii
746	hydroxygenkwanin	P22748	CA4	Carbonic anhydrase 4	0.035	Trichosanthes kirilowii
747	hydroxygenkwanin	P51170	SCNN1G	Amiloride-sensitive sodium channel subunit gamma	0.035	Trichosanthes kirilowii
748	hydroxygenkwanin	P54710	FXYD2	Sodium/potassium-transporting ATPase gamma chain	0.035	Trichosanthes kirilowii
749	hydroxygenkwanin	Q8TCC7	SLC22A8	Solute carrier family 22 member 8	0.034	Trichosanthes kirilowii
750	hydroxygenkwanin	Q4U2R8	SLC22A6	Solute carrier family 22 member 6	0.034	Trichosanthes kirilowii
751	hydroxygenkwanin	Q9NSA0	SLC22A11	Solute carrier family 22 member 11	0.034	Trichosanthes kirilowii
752	hydroxygenkwanin	Q15078	CDK5R1	Cyclin-dependent kinase 5 activator 1	0.029	Trichosanthes kirilowii
753	hydroxygenkwanin	P49841	GSK3B	Glycogen synthase kinase-3 beta	0.029	Trichosanthes kirilowii
754	hydroxygenkwanin	P11802	CDK4	Cell division protein kinase 4	0.028	Trichosanthes kirilowii
755	hydroxygenkwanin	Q00534	CDK6	Cell division protein kinase 6	0.028	Trichosanthes kirilowii
756	hydroxygenkwanin	P50613	CDK7	Cell division protein kinase 7	0.028	Trichosanthes kirilowii
757	hydroxygenkwanin	P00533	EGFR	Epidermal growth factor receptor	0.028	Trichosanthes kirilowii
758	hydroxygenkwanin	P50750	CDK9	Cell division protein kinase 9	0.028	Trichosanthes kirilowii
759	hydroxygenkwanin	Q9Y5Y9	SCN10A	Sodium channel protein type 10 subunit alpha	0.023	Trichosanthes kirilowii
760	hydroxygenkwanin	Q8TCU5	GRIN3A	Glutamate [NMDA] receptor subunit 3A	0.023	Trichosanthes kirilowii
761	hydroxygenkwanin	Q9GZZ6	CHRNA10	Neuronal acetylcholine receptor subunit alpha-10	0.023	Trichosanthes kirilowii
762	hydroxygenkwanin	P20309	CHRM3	Muscarinic acetylcholine receptor M3	0.023	Trichosanthes kirilowii
763	hydroxygenkwanin	P00491	PNP	Purine nucleoside phosphorylase	0.023	Trichosanthes kirilowii
764	hydroxygenkwanin	P08173	CHRM4	Muscarinic acetylcholine receptor M4	0.023	Trichosanthes kirilowii
765	hydroxygenkwanin	Q05940	SLC18A2	Synaptic vesicular amine transporter	0.022	Trichosanthes kirilowii
766	hydroxygenkwanin	Q13639	HTR4	5-hydroxytryptamine 4 receptor	0.022	Trichosanthes kirilowii
767	hydroxygenkwanin	Q01959	SLC6A3	Sodium-dependent dopamine transporter	0.022	Trichosanthes kirilowii
768	hydroxygenkwanin	P54219	SLC18A1	Chromaffin granule amine transporter	0.022	Trichosanthes kirilowii
769	hydroxygenkwanin	P21397	MAOA	Amine oxidase [flavin-containing] A	0.022	Trichosanthes kirilowii
770	hydroxygenkwanin	P35372	OPRM1	Mu-type opioid receptor	0.022	Trichosanthes kirilowii
771	hydroxygenkwanin	P25100	ADRA1D	Alpha-1D adrenergic receptor	0.021	Trichosanthes kirilowii
772	hydroxygenkwanin	P00439	PAH	Phenylalanine-4-hydroxylase	0.021	Trichosanthes kirilowii
773	hydroxygenkwanin	P35348	ADRA1A	Alpha-1A adrenergic receptor	0.021	Trichosanthes kirilowii
774	hydroxygenkwanin	P35368	ADRA1B	Alpha-1B adrenergic receptor	0.021	Trichosanthes kirilowii
775	hydroxygenkwanin	P35462	DRD3	D(3) dopamine receptor	0.019	Trichosanthes kirilowii
776	hydroxygenkwanin	P28221	HTR1D	5-hydroxytryptamine 1D receptor	0.019	Trichosanthes kirilowii
777	hydroxygenkwanin	P41595	HTR2B	5-hydroxytryptamine 2B receptor	0.019	Trichosanthes kirilowii
778	hydroxygenkwanin	P28335	HTR2C	5-hydroxytryptamine 2C receptor	0.019	Trichosanthes kirilowii
779	hydroxygenkwanin	P14416	DRD2	D(2) dopamine receptor	0.019	Trichosanthes kirilowii
780	hydroxygenkwanin	P28222	HTR1B	5-hydroxytryptamine 1B receptor	0.019	Trichosanthes kirilowii
781	hydroxygenkwanin	Q9NYX4	CALY	D1 dopamine receptor-interacting protein calcyon	0.019	Trichosanthes kirilowii
782	hydroxygenkwanin	P21917	DRD4	D(4) dopamine receptor	0.019	Trichosanthes kirilowii
783	hydroxygenkwanin	O00180	KCNK1	Potassium channel subfamily K member 1	0.018	Trichosanthes kirilowii
784	hydroxygenkwanin	Q99928	GABRG3	Gamma-aminobutyric acid receptor subunit gamma-3	0.015	Trichosanthes kirilowii
785	hydroxygenkwanin	O00591	GABRP	Gamma-aminobutyric acid receptor subunit pi	0.015	Trichosanthes kirilowii
786	hydroxygenkwanin	Q8N1C3	GABRG1	Gamma-aminobutyric acid receptor subunit gamma-1	0.015	Trichosanthes kirilowii
787	hydroxygenkwanin	P78334	GABRE	Gamma-aminobutyric acid receptor subunit epsilon	0.015	Trichosanthes kirilowii
788	hydroxygenkwanin	P28472	GABRB3	Gamma-aminobutyric-acid receptor subunit beta-3	0.015	Trichosanthes kirilowii
789	hydroxygenkwanin	O14764	GABRD	Gamma-aminobutyric acid receptor subunit delta	0.015	Trichosanthes kirilowii
790	hydroxygenkwanin	P18507	GABRG2	Gamma-aminobutyric acid receptor subunit gamma-2	0.015	Trichosanthes kirilowii
791	hydroxygenkwanin	P34903	GABRA3	Gamma-aminobutyric-acid receptor subunit alpha-3	0.015	Trichosanthes kirilowii
792	hydroxygenkwanin	P24046	GABRR1	Gamma-aminobutyric-acid receptor subunit rho-1	0.015	Trichosanthes kirilowii
793	hydroxygenkwanin	P28476	GABRR2	Gamma-aminobutyric acid receptor subunit rho-2	0.015	Trichosanthes kirilowii
794	hydroxygenkwanin	A8MPY1	GABRR3	Gamma-aminobutyric acid receptor subunit rho-3	0.015	Trichosanthes kirilowii
795	hydroxygenkwanin	P18505	GABRB1	Gamma-aminobutyric-acid receptor subunit beta-1	0.015	Trichosanthes kirilowii
796	hydroxygenkwanin	P31644	GABRA5	Gamma-aminobutyric-acid receptor subunit alpha-5	0.015	Trichosanthes kirilowii
797	hydroxygenkwanin	P09238	MMP10	Stromelysin-2	0.014	Trichosanthes kirilowii
798	hydroxygenkwanin	P08254	MMP3	Stromelysin-1	0.014	Trichosanthes kirilowii
799	hydroxygenkwanin	O60882	MMP20	Matrix metalloproteinase-20	0.005	Trichosanthes kirilowii
800	hydroxygenkwanin	P39900	MMP12	Macrophage metalloelastase	0.005	Trichosanthes kirilowii
801	hydroxygenkwanin	P50281	MMP14	Matrix metalloproteinase-14	0.005	Trichosanthes kirilowii
802	hydroxygenkwanin	Q9NPA2	MMP25	Matrix metalloproteinase-25	0.005	Trichosanthes kirilowii
803	hydroxygenkwanin	P09237	MMP7	Matrilysin	0.005	Trichosanthes kirilowii
804	hydroxygenkwanin	P51511	MMP15	Matrix metalloproteinase-15	0.005	Trichosanthes kirilowii
805	hydroxygenkwanin	Q9ULZ9	MMP17	Matrix metalloproteinase-17	0.005	Trichosanthes kirilowii
806	hydroxygenkwanin	Q8N119	MMP21	Matrix metalloproteinase-21	0.005	Trichosanthes kirilowii
807	hydroxygenkwanin	Q9Y5R2	MMP24	Matrix metalloproteinase-24	0.005	Trichosanthes kirilowii
808	hydroxygenkwanin	P51512	MMP16	Matrix metalloproteinase-16	0.005	Trichosanthes kirilowii
809	hydroxygenkwanin	P03956	MMP1	Interstitial collagenase	0.005	Trichosanthes kirilowii
810	hydroxygenkwanin	P24347	MMP11	Stromelysin-3	0.005	Trichosanthes kirilowii
811	hydroxygenkwanin	Q9H306	MMP27	Matrix metalloproteinase-27	0.005	Trichosanthes kirilowii
812	hydroxygenkwanin	Q99542	MMP19	Matrix metalloproteinase-19	0.005	Trichosanthes kirilowii
813	hydroxygenkwanin	Q9H239	MMP28	Matrix metalloproteinase-28	0.005	Trichosanthes kirilowii
814	hydroxygenkwanin	Q9NRE1	MMP26	Matrix metalloproteinase-26	0.005	Trichosanthes kirilowii
815	hydroxygenkwanin	P08253	MMP2	72 kDa type IV collagenase	0.005	Trichosanthes kirilowii
816	hydroxygenkwanin	P45452	MMP13	Collagenase 3	0.005	Trichosanthes kirilowii
817	hydroxygenkwanin	P14780	MMP9	Matrix metalloproteinase-9	0.005	Trichosanthes kirilowii
818	hydroxygenkwanin	P22894	MMP8	Neutrophil collagenase	0.005	Trichosanthes kirilowii
819	hydroxygenkwanin	O75900	MMP23B	Matrix metalloproteinase-23	0.005	Trichosanthes kirilowii
820	schottenol	P03372	ESR1	Estrogen receptor	1	Trichosanthes kirilowii
821	schottenol	P06401	PGR	Progesterone receptor	0.894	Trichosanthes kirilowii
822	schottenol	P08235	NR3C2	Mineralocorticoid receptor	0.295	Trichosanthes kirilowii
823	schottenol	P14061	HSD17B1	Estradiol 17-beta-dehydrogenase 1	0.186	Trichosanthes kirilowii
824	schottenol	P31213	SRD5A2	3-oxo-5-alpha-steroid 4-dehydrogenase 2	0.146	Trichosanthes kirilowii
825	schottenol	P18405	SRD5A1	3-oxo-5-alpha-steroid 4-dehydrogenase 1	0.144	Trichosanthes kirilowii
826	schottenol	P10275	AR	Androgen receptor	0.141	Trichosanthes kirilowii
827	schottenol	P14060	HSD3B1	3 beta-hydroxysteroid dehydrogenase/Delta 5-->4-isomerase type I	0.115	Trichosanthes kirilowii
828	schottenol	Q9UBT6	POLK	DNA polymerase kappa	0.109	Trichosanthes kirilowii
829	schottenol	P19835	CEL	Bile salt-activated lipase	0.106	Trichosanthes kirilowii
830	schottenol	P38435	GGCX	Vitamin K-dependent gamma-carboxylase	0.106	Trichosanthes kirilowii
831	schottenol	P04150	NR3C1	Glucocorticoid receptor	0.104	Trichosanthes kirilowii
832	schottenol	P19793	RXRA	Retinoic acid receptor RXR-alpha	0.095	Trichosanthes kirilowii
833	schottenol	Q06520	SULT2A1	Bile salt sulfotransferase	0.076	Trichosanthes kirilowii
834	schottenol	P28845	HSD11B1	Corticosteroid 11-beta-dehydrogenase isozyme 1	0.071	Trichosanthes kirilowii
835	schottenol	Q96P88	GNRHR2	Gonadotropin-releasing hormone II receptor	0.068	Trichosanthes kirilowii
836	schottenol	P30968	GNRHR	Gonadotropin-releasing hormone receptor	0.068	Trichosanthes kirilowii
837	schottenol	P16471	PRLR	Prolactin receptor	0.067	Trichosanthes kirilowii
838	schottenol	Q92731	ESR2	Estrogen receptor beta	0.067	Trichosanthes kirilowii
839	schottenol	P26439	HSD3B2	3 beta-hydroxysteroid dehydrogenase/Delta 5-->4-isomerase type II	0.061	Trichosanthes kirilowii
840	schottenol	Q14524	SCN5A	Sodium channel protein type 5 subunit alpha	0.058	Trichosanthes kirilowii
841	schottenol	O00180	KCNK1	Potassium channel subfamily K member 1	0.058	Trichosanthes kirilowii
842	schottenol	P41145	OPRK1	Kappa-type opioid receptor	0.056	Trichosanthes kirilowii
843	schottenol	P35372	OPRM1	Mu-type opioid receptor	0.056	Trichosanthes kirilowii
844	schottenol	P14770	GP9	Platelet glycoprotein IX	0.053	Trichosanthes kirilowii
845	schottenol	P04083	ANXA1	Annexin A1	0.05	Trichosanthes kirilowii
846	schottenol	P51843	NR0B1	Nuclear receptor 0B1	0.05	Trichosanthes kirilowii
847	schottenol	P23975	SLC6A2	Sodium-dependent noradrenaline transporter	0.049	Trichosanthes kirilowii
848	schottenol	P31645	SLC6A4	Sodium-dependent serotonin transporter	0.049	Trichosanthes kirilowii
849	schottenol	P49356	FNTB	Protein farnesyltransferase subunit beta	0.046	Trichosanthes kirilowii
850	schottenol	Q14994	NR1I3	Nuclear receptor subfamily 1 group I member 3	0.045	Trichosanthes kirilowii
851	schottenol	Q15788	NCOA1	Nuclear receptor coactivator 1	0.045	Trichosanthes kirilowii
852	schottenol	P28702	RXRB	Retinoic acid receptor RXR-beta	0.045	Trichosanthes kirilowii
853	schottenol	Q8NBQ5	HSD17B11	Dehydrogenase/reductase SDR family member 8	0.036	Trichosanthes kirilowii
854	schottenol	P01859	IGHG2	Ig gamma-2 chain C region	0.031	Trichosanthes kirilowii
855	schottenol	P01834	IGKC	Ig kappa chain C region	0.031	Trichosanthes kirilowii
856	schottenol	P01857	IGHG1	Ig gamma-1 chain C region	0.031	Trichosanthes kirilowii
857	schottenol	P36544	CHRNA7	Neuronal acetylcholine receptor subunit alpha-7	0.027	Trichosanthes kirilowii
858	schottenol	P14867	GABRA1	Gamma-aminobutyric-acid receptor subunit alpha-1	0.027	Trichosanthes kirilowii
859	schottenol	Q9Y257	KCNK6	Potassium channel subfamily K member 6	0.027	Trichosanthes kirilowii
860	schottenol	P22303	ACHE	Acetylcholinesterase	0.027	Trichosanthes kirilowii
861	schottenol	P47869	GABRA2	Gamma-aminobutyric-acid receptor subunit alpha-2	0.027	Trichosanthes kirilowii
862	schottenol	P32297	CHRNA3	Neuronal acetylcholine receptor subunit alpha-3	0.027	Trichosanthes kirilowii
863	schottenol	O60858	TRIM13	Tripartite motif-containing protein 13	0.026	Trichosanthes kirilowii
864	schottenol	P41146	OPRL1	Nociceptin receptor	0.026	Trichosanthes kirilowii
865	schottenol	P41143	OPRD1	Delta-type opioid receptor	0.026	Trichosanthes kirilowii
866	schottenol	Q7Z2Z2	EFL1	Elongation factor Tu GTP-binding domain-containing protein 1	0.025	Trichosanthes kirilowii
867	schottenol	P53611	RABGGTB	Geranylgeranyl transferase type-2 subunit beta	0.021	Trichosanthes kirilowii
868	schottenol	Q92696	RABGGTA	Geranylgeranyl transferase type-2 subunit alpha	0.021	Trichosanthes kirilowii
869	schottenol	P01116	KRAS	GTPase KRas	0.021	Trichosanthes kirilowii
870	schottenol	P49354	FNTA	Protein farnesyltransferase/geranylgeranyltransferase type I alpha subunit	0.021	Trichosanthes kirilowii
871	schottenol	P63211	GNGT1	Guanine nucleotide-binding protein G(T) subunit gamma-T1	0.021	Trichosanthes kirilowii
872	schottenol	P62873	GNB1	Guanine nucleotide-binding protein G(I)/G(S)/G(T) subunit beta-1	0.021	Trichosanthes kirilowii
873	schottenol	P20941	PDC	Phosducin	0.021	Trichosanthes kirilowii
874	schottenol	P43681	CHRNA4	Neuronal acetylcholine receptor subunit alpha-4	0.011	Trichosanthes kirilowii
875	schottenol	P30532	CHRNA5	Neuronal acetylcholine receptor subunit alpha-5	0.011	Trichosanthes kirilowii
876	schottenol	Q15825	CHRNA6	Neuronal acetylcholine receptor subunit alpha-6	0.011	Trichosanthes kirilowii
877	schottenol	Q9UGM1	CHRNA9	Neuronal acetylcholine receptor subunit alpha-9	0.011	Trichosanthes kirilowii
878	schottenol	P02708	CHRNA1	Acetylcholine receptor subunit alpha	0.011	Trichosanthes kirilowii
879	schottenol	P07510	CHRNG	Acetylcholine receptor subunit gamma	0.011	Trichosanthes kirilowii
880	schottenol	Q04844	CHRNE	Acetylcholine receptor subunit epsilon	0.011	Trichosanthes kirilowii
881	schottenol	P06276	BCHE	Cholinesterase	0.011	Trichosanthes kirilowii
882	schottenol	Q9GZZ6	CHRNA10	Neuronal acetylcholine receptor subunit alpha-10	0.011	Trichosanthes kirilowii
883	schottenol	P30926	CHRNB4	Neuronal acetylcholine receptor subunit beta-4	0.011	Trichosanthes kirilowii
884	schottenol	P17787	CHRNB2	Neuronal acetylcholine receptor subunit beta-2	0.011	Trichosanthes kirilowii
885	schottenol	Q05901	CHRNB3	Neuronal acetylcholine receptor subunit beta-3	0.011	Trichosanthes kirilowii
886	schottenol	P11230	CHRNB1	Acetylcholine receptor subunit beta	0.011	Trichosanthes kirilowii
887	schottenol	Q15822	CHRNA2	Neuronal acetylcholine receptor subunit alpha-2	0.011	Trichosanthes kirilowii
888	schottenol	Q07001	CHRND	Acetylcholine receptor subunit delta	0.011	Trichosanthes kirilowii
889	schottenol	P28335	HTR2C	5-hydroxytryptamine 2C receptor	0.007	Trichosanthes kirilowii
890	schottenol	P28222	HTR1B	5-hydroxytryptamine 1B receptor	0.007	Trichosanthes kirilowii
891	schottenol	P35462	DRD3	D(3) dopamine receptor	0.007	Trichosanthes kirilowii
892	schottenol	P18825	ADRA2C	Alpha-2C adrenergic receptor	0.007	Trichosanthes kirilowii
893	schottenol	P08908	HTR1A	5-hydroxytryptamine 1A receptor	0.007	Trichosanthes kirilowii
894	schottenol	P28221	HTR1D	5-hydroxytryptamine 1D receptor	0.007	Trichosanthes kirilowii
895	schottenol	P14416	DRD2	D(2) dopamine receptor	0.007	Trichosanthes kirilowii
896	schottenol	P18089	ADRA2B	Alpha-2B adrenergic receptor	0.007	Trichosanthes kirilowii
897	schottenol	P08913	ADRA2A	Alpha-2A adrenergic receptor	0.007	Trichosanthes kirilowii
898	linolenic acid ethyl ester	P04070	PROC	Vitamin K-dependent protein C	0.905	Trichosanthes kirilowii
899	linolenic acid ethyl ester	P61626	LYZ	Lysozyme C	0.898	Trichosanthes kirilowii
900	linolenic acid ethyl ester	P04118	CLPS	Colipase	0.883	Trichosanthes kirilowii
901	linolenic acid ethyl ester	Q9NZD2	GLTP	Glycolipid transfer protein	0.871	Trichosanthes kirilowii
902	linolenic acid ethyl ester	P80188	LCN2	Neutrophil gelatinase-associated lipocalin	0.814	Trichosanthes kirilowii
903	linolenic acid ethyl ester	P35228	NOS2	Nitric oxide synthase, inducible	0.675	Trichosanthes kirilowii
904	linolenic acid ethyl ester	P38435	GGCX	Vitamin K-dependent gamma-carboxylase	0.652	Trichosanthes kirilowii
905	linolenic acid ethyl ester	P69905	HBA1	Hemoglobin subunit alpha	0.637	Trichosanthes kirilowii
906	linolenic acid ethyl ester	P04054	PLA2G1B	Phospholipase A2	0.359	Trichosanthes kirilowii
907	linolenic acid ethyl ester	P14555	PLA2G2A	Phospholipase A2, membrane associated	0.359	Trichosanthes kirilowii
908	linolenic acid ethyl ester	P28702	RXRB	Retinoic acid receptor RXR-beta	0.339	Trichosanthes kirilowii
909	linolenic acid ethyl ester	P05019	IGF1	Insulin-like growth factor IB	0.334	Trichosanthes kirilowii
910	linolenic acid ethyl ester	P23219	PTGS1	Prostaglandin G/H synthase 1	0.334	Trichosanthes kirilowii
911	linolenic acid ethyl ester	Q8NER1	TRPV1	Transient receptor potential cation channel subfamily V member 1	0.334	Trichosanthes kirilowii
912	linolenic acid ethyl ester	O60427	FADS1	BC269730_2	0.334	Trichosanthes kirilowii
913	linolenic acid ethyl ester	Q71U36	TUBA1A	Tubulin alpha-3 chain	0.302	Trichosanthes kirilowii
914	linolenic acid ethyl ester	P01834	IGKC	Ig kappa chain C region	0.302	Trichosanthes kirilowii
915	linolenic acid ethyl ester	P68371	TUBB4B	Tubulin beta-2C chain	0.302	Trichosanthes kirilowii
916	linolenic acid ethyl ester	P43119	PTGIR	Prostacyclin receptor	0.302	Trichosanthes kirilowii
917	linolenic acid ethyl ester	Q9H244	P2RY12	P2Y purinoceptor 12	0.302	Trichosanthes kirilowii
918	linolenic acid ethyl ester	O43617	TRAPPC3	Trafficking protein particle complex subunit 3	0.232	Trichosanthes kirilowii
919	linolenic acid ethyl ester	P09958	FURIN	Furin	0.201	Trichosanthes kirilowii
920	linolenic acid ethyl ester	P08100	RHO	Rhodopsin	0.163	Trichosanthes kirilowii
921	linolenic acid ethyl ester	Q15596	NCOA2	Nuclear receptor coactivator 2	0.139	Trichosanthes kirilowii
922	linolenic acid ethyl ester	P48443	RXRG	Retinoic acid receptor RXR-gamma	0.136	Trichosanthes kirilowii
923	linolenic acid ethyl ester	P10276	RARA	Retinoic acid receptor alpha	0.136	Trichosanthes kirilowii
924	linolenic acid ethyl ester	P10826	RARB	Retinoic acid receptor beta	0.136	Trichosanthes kirilowii
925	linolenic acid ethyl ester	P19793	RXRA	Retinoic acid receptor RXR-alpha	0.136	Trichosanthes kirilowii
926	linolenic acid ethyl ester	P35354	PTGS2	Prostaglandin G/H synthase 2	0.135	Trichosanthes kirilowii
927	linolenic acid ethyl ester	O95864	FADS2	Delta-6 fatty acid desaturase	0.135	Trichosanthes kirilowii
928	linolenic acid ethyl ester	P32418	SLC8A1	Sodium/calcium exchanger 1	0.135	Trichosanthes kirilowii
929	linolenic acid ethyl ester	P37231	PPARG	Peroxisome proliferator-activated receptor gamma	0.135	Trichosanthes kirilowii
930	linolenic acid ethyl ester	Q03181	PPARD	Peroxisome proliferator-activated receptor delta	0.135	Trichosanthes kirilowii
931	linolenic acid ethyl ester	O60488	ACSL4	Long-chain-fatty-acid--CoA ligase 4	0.135	Trichosanthes kirilowii
932	linolenic acid ethyl ester	O95573	ACSL3	Long-chain-fatty-acid--CoA ligase 3	0.135	Trichosanthes kirilowii
933	linolenic acid ethyl ester	O14842	FFAR1	Free fatty acid receptor 1	0.135	Trichosanthes kirilowii
934	linolenic acid ethyl ester	Q9Y6Y9	LY96	Lymphocyte antigen 96	0.125	Trichosanthes kirilowii
935	linolenic acid ethyl ester	P02689	PMP2	Myelin P2 protein	0.087	Trichosanthes kirilowii
936	linolenic acid ethyl ester	Q02127	DHODH	Dihydroorotate dehydrogenase, mitochondrial	0.078	Trichosanthes kirilowii
937	linolenic acid ethyl ester	Q86SZ2	TRAPPC6B	Trafficking protein particle complex subunit 6B	0.044	Trichosanthes kirilowii
938	linolenic acid ethyl ester	Q8IUR0	TRAPPC5	Trafficking protein particle complex subunit 5	0.044	Trichosanthes kirilowii
939	linolenic acid ethyl ester	Q9Y296	TRAPPC4	Trafficking protein particle complex subunit 4	0.044	Trichosanthes kirilowii
940	linolenic acid ethyl ester	Q9Y5R8	TRAPPC1	Trafficking protein particle complex subunit 1	0.044	Trichosanthes kirilowii
941	linolenic acid ethyl ester	O75865	TRAPPC6A	Trafficking protein particle complex subunit 6A	0.044	Trichosanthes kirilowii
942	linolenic acid ethyl ester	P62158	#N/A	Calmodulin	0.038	Trichosanthes kirilowii
943	linolenic acid ethyl ester	O75521	ECI2	Peroxisomal 3,2-trans-enoyl-CoA isomerase	0.038	Trichosanthes kirilowii
944	linolenic acid ethyl ester	P35243	RCVRN	Recoverin	0.038	Trichosanthes kirilowii
945	linolenic acid ethyl ester	P41235	HNF4A	Hepatocyte nuclear factor 4-alpha	0.038	Trichosanthes kirilowii
946	linolenic acid ethyl ester	P01308	INS	Insulin	0.038	Trichosanthes kirilowii
947	linolenic acid ethyl ester	Q15788	NCOA1	Nuclear receptor coactivator 1	0.038	Trichosanthes kirilowii
948	linolenic acid ethyl ester	P62330	ARF6	ADP-ribosylation factor 6	0.038	Trichosanthes kirilowii
949	linolenic acid ethyl ester	P17900	GM2A	Ganglioside GM2 activator	0.038	Trichosanthes kirilowii
950	linolenic acid ethyl ester	P62942	FKBP1A	FK506-binding protein 1A	0.038	Trichosanthes kirilowii
951	linolenic acid ethyl ester	P63098	PPP3R1	Calcineurin subunit B isoform 1	0.038	Trichosanthes kirilowii
952	linolenic acid ethyl ester	P00519	ABL1	Proto-oncogene tyrosine-protein kinase ABL1	0.038	Trichosanthes kirilowii
953	linolenic acid ethyl ester	P84077	ARF1	ADP-ribosylation factor 1	0.038	Trichosanthes kirilowii
954	linolenic acid ethyl ester	Q08209	PPP3CA	Serine/threonine-protein phosphatase 2B catalytic subunit alpha isoform	0.038	Trichosanthes kirilowii
955	linolenic acid ethyl ester	P43080	GUCA1A	Guanylyl cyclase-activating protein 1	0.038	Trichosanthes kirilowii
956	linolenic acid ethyl ester	P15151	PVR	Poliovirus receptor	0.038	Trichosanthes kirilowii
957	linolenic acid ethyl ester	O00206	TLR4	Toll-like receptor 4	0.038	Trichosanthes kirilowii
958	linolenic acid ethyl ester	P17612	PRKACA	cAMP-dependent protein kinase catalytic subunit alpha	0.038	Trichosanthes kirilowii
959	linolenic acid ethyl ester	P61925	PKIA	cAMP-dependent protein kinase inhibitor alpha	0.038	Trichosanthes kirilowii
960	linolenic acid ethyl ester	P10632	CYP2C8	Cytochrome P450 2C8	0.024	Trichosanthes kirilowii
961	linolenic acid ethyl ester	P00709	LALBA	Alpha-lactalbumin	0.024	Trichosanthes kirilowii
962	linolenic acid ethyl ester	P09466	PAEP	Glycodelin	0.024	Trichosanthes kirilowii
963	linolenic acid ethyl ester	Q14541	HNF4G	Hepatocyte nuclear factor 4-gamma	0.024	Trichosanthes kirilowii
964	linolenic acid ethyl ester	O76054	SEC14L2	SEC14-like protein 2	0.024	Trichosanthes kirilowii
965	vitamin-e	P00915	CA1	Carbonic anhydrase 1	1	Trichosanthes kirilowii
966	vitamin-e	Q09428	ABCC8	ATP-binding cassette transporter sub-family C member 8	0.606	Trichosanthes kirilowii
967	vitamin-e	P62508	ESRRG	Estrogen-related receptor gamma	0.292	Trichosanthes kirilowii
968	vitamin-e	P21397	MAOA	Amine oxidase [flavin-containing] A	0.275	Trichosanthes kirilowii
969	vitamin-e	P48048	KCNJ1	ATP-sensitive inward rectifier potassium channel 1	0.263	Trichosanthes kirilowii
970	vitamin-e	Q07869	PPARA	Peroxisome proliferator-activated receptor alpha	0.121	Trichosanthes kirilowii
971	vitamin-e	Q03181	PPARD	Peroxisome proliferator-activated receptor delta	0.121	Trichosanthes kirilowii
972	vitamin-e	O95477	ABCA1	ATP-binding cassette sub-family A member 1	0.107	Trichosanthes kirilowii
973	vitamin-e	P48544	KCNJ5	G protein-activated inward rectifier potassium channel 4	0.107	Trichosanthes kirilowii
974	vitamin-e	O60706	ABCC9	ATP-binding cassette transporter sub-family C member 9	0.107	Trichosanthes kirilowii
975	vitamin-e	O95342	ABCB11	Bile salt export pump	0.107	Trichosanthes kirilowii
976	vitamin-e	P13569	CFTR	Cystic fibrosis transmembrane conductance regulator	0.107	Trichosanthes kirilowii
977	vitamin-e	Q14654	KCNJ11	ATP-sensitive inward rectifier potassium channel 11	0.102	Trichosanthes kirilowii
978	vitamin-e	P09917	ALOX5	Arachidonate 5-lipoxygenase	0.049	Trichosanthes kirilowii
979	vitamin-e	P35869	AHR	Aryl hydrocarbon receptor	0.049	Trichosanthes kirilowii
980	vitamin-e	Q02127	DHODH	Dihydroorotate dehydrogenase, mitochondrial	0.049	Trichosanthes kirilowii
981	5-hydroxy-2-[4-hydroxy-3-[(2S,3R,4S,5S,6R)-3,4,5-trihydroxy-6-(hydroxymethyl)oxan-2-yl]oxyphenyl]-7-methoxychromen-4-one	P03372	ESR1	Estrogen receptor	1	Trichosanthes kirilowii
982	5-hydroxy-2-[4-hydroxy-3-[(2S,3R,4S,5S,6R)-3,4,5-trihydroxy-6-(hydroxymethyl)oxan-2-yl]oxyphenyl]-7-methoxychromen-4-one	Q92731	ESR2	Estrogen receptor beta	1	Trichosanthes kirilowii
983	5-hydroxy-2-[4-hydroxy-3-[(2S,3R,4S,5S,6R)-3,4,5-trihydroxy-6-(hydroxymethyl)oxan-2-yl]oxyphenyl]-7-methoxychromen-4-one	Q15788	NCOA1	Nuclear receptor coactivator 1	0.199	Trichosanthes kirilowii
984	5-hydroxy-2-[4-hydroxy-3-[(2S,3R,4S,5S,6R)-3,4,5-trihydroxy-6-(hydroxymethyl)oxan-2-yl]oxyphenyl]-7-methoxychromen-4-one	P00533	EGFR	Epidermal growth factor receptor	0.19	Trichosanthes kirilowii
985	5-hydroxy-2-[4-hydroxy-3-[(2S,3R,4S,5S,6R)-3,4,5-trihydroxy-6-(hydroxymethyl)oxan-2-yl]oxyphenyl]-7-methoxychromen-4-one	P20248	CCNA2	Cyclin-A2	0.185	Trichosanthes kirilowii
986	5-hydroxy-2-[4-hydroxy-3-[(2S,3R,4S,5S,6R)-3,4,5-trihydroxy-6-(hydroxymethyl)oxan-2-yl]oxyphenyl]-7-methoxychromen-4-one	O14965	AURKA	Serine/threonine-protein kinase 6	0.183	Trichosanthes kirilowii
987	5-hydroxy-2-[4-hydroxy-3-[(2S,3R,4S,5S,6R)-3,4,5-trihydroxy-6-(hydroxymethyl)oxan-2-yl]oxyphenyl]-7-methoxychromen-4-one	P27815	PDE4A	cAMP-specific 3',5'-cyclic phosphodiesterase 4A	0.182	Trichosanthes kirilowii
988	5-hydroxy-2-[4-hydroxy-3-[(2S,3R,4S,5S,6R)-3,4,5-trihydroxy-6-(hydroxymethyl)oxan-2-yl]oxyphenyl]-7-methoxychromen-4-one	P08581	MET	Hepatocyte growth factor receptor	0.178	Trichosanthes kirilowii
989	5-hydroxy-2-[4-hydroxy-3-[(2S,3R,4S,5S,6R)-3,4,5-trihydroxy-6-(hydroxymethyl)oxan-2-yl]oxyphenyl]-7-methoxychromen-4-one	Q08493	PDE4C	cAMP-specific 3',5'-cyclic phosphodiesterase 4C	0.081	Trichosanthes kirilowii
990	5-hydroxy-2-[4-hydroxy-3-[(2S,3R,4S,5S,6R)-3,4,5-trihydroxy-6-(hydroxymethyl)oxan-2-yl]oxyphenyl]-7-methoxychromen-4-one	Q07343	PDE4B	cAMP-specific 3',5'-cyclic phosphodiesterase 4B	0.081	Trichosanthes kirilowii
991	5-hydroxy-2-[4-hydroxy-3-[(2S,3R,4S,5S,6R)-3,4,5-trihydroxy-6-(hydroxymethyl)oxan-2-yl]oxyphenyl]-7-methoxychromen-4-one	P25705	ATP5F1A	ATP synthase subunit alpha, mitochondrial	0.057	Trichosanthes kirilowii
992	5-hydroxy-2-[4-hydroxy-3-[(2S,3R,4S,5S,6R)-3,4,5-trihydroxy-6-(hydroxymethyl)oxan-2-yl]oxyphenyl]-7-methoxychromen-4-one	P06576	ATP5F1B	ATP synthase subunit beta, mitochondrial	0.057	Trichosanthes kirilowii
993	5-hydroxy-2-[4-hydroxy-3-[(2S,3R,4S,5S,6R)-3,4,5-trihydroxy-6-(hydroxymethyl)oxan-2-yl]oxyphenyl]-7-methoxychromen-4-one	P16083	NQO2	Ribosyldihydronicotinamide dehydrogenase [quinone]	0.056	Trichosanthes kirilowii
994	5-hydroxy-2-[4-hydroxy-3-[(2S,3R,4S,5S,6R)-3,4,5-trihydroxy-6-(hydroxymethyl)oxan-2-yl]oxyphenyl]-7-methoxychromen-4-one	P68400	CSNK2A1	Casein kinase II subunit alpha	0.056	Trichosanthes kirilowii
995	5-hydroxy-2-[4-hydroxy-3-[(2S,3R,4S,5S,6R)-3,4,5-trihydroxy-6-(hydroxymethyl)oxan-2-yl]oxyphenyl]-7-methoxychromen-4-one	P23219	PTGS1	Prostaglandin G/H synthase 1	0.056	Trichosanthes kirilowii
996	5-hydroxy-2-[4-hydroxy-3-[(2S,3R,4S,5S,6R)-3,4,5-trihydroxy-6-(hydroxymethyl)oxan-2-yl]oxyphenyl]-7-methoxychromen-4-one	O75100	#N/A	D-HSCDK2	0.022	Trichosanthes kirilowii
997	5-hydroxy-2-[4-hydroxy-3-[(2S,3R,4S,5S,6R)-3,4,5-trihydroxy-6-(hydroxymethyl)oxan-2-yl]oxyphenyl]-7-methoxychromen-4-one	Q15078	CDK5R1	Cyclin-dependent kinase 5 activator 1	0.022	Trichosanthes kirilowii
998	5-hydroxy-2-[4-hydroxy-3-[(2S,3R,4S,5S,6R)-3,4,5-trihydroxy-6-(hydroxymethyl)oxan-2-yl]oxyphenyl]-7-methoxychromen-4-one	P49841	GSK3B	Glycogen synthase kinase-3 beta	0.022	Trichosanthes kirilowii
999	5-hydroxy-2-[4-hydroxy-3-[(2S,3R,4S,5S,6R)-3,4,5-trihydroxy-6-(hydroxymethyl)oxan-2-yl]oxyphenyl]-7-methoxychromen-4-one	Q00535	CDK5	Cell division protein kinase 5	0.022	Trichosanthes kirilowii
1000	5-hydroxy-2-[4-hydroxy-3-[(2S,3R,4S,5S,6R)-3,4,5-trihydroxy-6-(hydroxymethyl)oxan-2-yl]oxyphenyl]-7-methoxychromen-4-one	P06493	CDK1	Cell division control protein 2 homolog	0.022	Trichosanthes kirilowii
1001	5-hydroxy-2-[4-hydroxy-3-[(2S,3R,4S,5S,6R)-3,4,5-trihydroxy-6-(hydroxymethyl)oxan-2-yl]oxyphenyl]-7-methoxychromen-4-one	P08631	HCK	Tyrosine-protein kinase HCK	0.019	Trichosanthes kirilowii
1002	5-hydroxy-2-[4-hydroxy-3-[(2S,3R,4S,5S,6R)-3,4,5-trihydroxy-6-(hydroxymethyl)oxan-2-yl]oxyphenyl]-7-methoxychromen-4-one	P11309	PIM1	Proto-oncogene serine/threonine-protein kinase Pim-1	0.019	Trichosanthes kirilowii
1003	5-hydroxy-2-[4-hydroxy-3-[(2S,3R,4S,5S,6R)-3,4,5-trihydroxy-6-(hydroxymethyl)oxan-2-yl]oxyphenyl]-7-methoxychromen-4-one	P00156	MT-CYB	Cytochrome b	0.019	Trichosanthes kirilowii
1004	5-hydroxy-2-[4-hydroxy-3-[(2S,3R,4S,5S,6R)-3,4,5-trihydroxy-6-(hydroxymethyl)oxan-2-yl]oxyphenyl]-7-methoxychromen-4-one	P36542	ATP5F1C	ATP synthase subunit gamma, mitochondrial	0.019	Trichosanthes kirilowii
1005	5-hydroxy-2-[4-hydroxy-3-[(2S,3R,4S,5S,6R)-3,4,5-trihydroxy-6-(hydroxymethyl)oxan-2-yl]oxyphenyl]-7-methoxychromen-4-one	Q9UDW1	UQCR10	Cytochrome b-c1 complex subunit 9	0.019	Trichosanthes kirilowii
1006	5-hydroxy-2-[4-hydroxy-3-[(2S,3R,4S,5S,6R)-3,4,5-trihydroxy-6-(hydroxymethyl)oxan-2-yl]oxyphenyl]-7-methoxychromen-4-one	O94768	STK17B	Serine/threonine-protein kinase 17B	0.019	Trichosanthes kirilowii
1007	5-hydroxy-2-[4-hydroxy-3-[(2S,3R,4S,5S,6R)-3,4,5-trihydroxy-6-(hydroxymethyl)oxan-2-yl]oxyphenyl]-7-methoxychromen-4-one	P48736	PIK3CG	Phosphatidylinositol-4,5-bisphosphate 3-kinase catalytic subunit gamma isoform	0.019	Trichosanthes kirilowii
1008	5-hydroxy-2-[4-hydroxy-3-[(2S,3R,4S,5S,6R)-3,4,5-trihydroxy-6-(hydroxymethyl)oxan-2-yl]oxyphenyl]-7-methoxychromen-4-one	Q6NUS8	UGT3A1	UDP-glucuronosyltransferase 3A1	0.019	Trichosanthes kirilowii
1009	5-hydroxy-2-[4-hydroxy-3-[(2S,3R,4S,5S,6R)-3,4,5-trihydroxy-6-(hydroxymethyl)oxan-2-yl]oxyphenyl]-7-methoxychromen-4-one	P08574	CYC1	Cytochrome c1, heme protein, mitochondrial	0.019	Trichosanthes kirilowii
1010	5-hydroxy-2-[4-hydroxy-3-[(2S,3R,4S,5S,6R)-3,4,5-trihydroxy-6-(hydroxymethyl)oxan-2-yl]oxyphenyl]-7-methoxychromen-4-one	P31930	UQCRC1	Ubiquinol-cytochrome-c reductase complex core protein 1, mitochondrial	0.019	Trichosanthes kirilowii
1011	5-hydroxy-2-[4-hydroxy-3-[(2S,3R,4S,5S,6R)-3,4,5-trihydroxy-6-(hydroxymethyl)oxan-2-yl]oxyphenyl]-7-methoxychromen-4-one	P22695	UQCRC2	Cytochrome b-c1 complex subunit 2, mitochondrial	0.019	Trichosanthes kirilowii
1012	5-hydroxy-2-[4-hydroxy-3-[(2S,3R,4S,5S,6R)-3,4,5-trihydroxy-6-(hydroxymethyl)oxan-2-yl]oxyphenyl]-7-methoxychromen-4-one	P07919	UQCRH	Cytochrome b-c1 complex subunit 6, mitochondrial	0.019	Trichosanthes kirilowii
1013	5-hydroxy-2-[4-hydroxy-3-[(2S,3R,4S,5S,6R)-3,4,5-trihydroxy-6-(hydroxymethyl)oxan-2-yl]oxyphenyl]-7-methoxychromen-4-one	O14949	UQCRQ	Cytochrome b-c1 complex subunit 8	0.019	Trichosanthes kirilowii
1014	5-hydroxy-2-[4-hydroxy-3-[(2S,3R,4S,5S,6R)-3,4,5-trihydroxy-6-(hydroxymethyl)oxan-2-yl]oxyphenyl]-7-methoxychromen-4-one	P47985	UQCRFS1	Cytochrome b-c1 complex subunit Rieske, mitochondrial	0.019	Trichosanthes kirilowii
1015	isokarounidiol	P03372	ESR1	Estrogen receptor	1	Trichosanthes kirilowii
1016	isokarounidiol	P06401	PGR	Progesterone receptor	0.943	Trichosanthes kirilowii
1017	isokarounidiol	P08235	NR3C2	Mineralocorticoid receptor	0.327	Trichosanthes kirilowii
1018	isokarounidiol	P04150	NR3C1	Glucocorticoid receptor	0.253	Trichosanthes kirilowii
1019	isokarounidiol	Q15788	NCOA1	Nuclear receptor coactivator 1	0.191	Trichosanthes kirilowii
1020	isokarounidiol	P10275	AR	Androgen receptor	0.191	Trichosanthes kirilowii
1021	isokarounidiol	P08172	CHRM2	Muscarinic acetylcholine receptor M2	0.138	Trichosanthes kirilowii
1022	isokarounidiol	P18405	SRD5A1	3-oxo-5-alpha-steroid 4-dehydrogenase 1	0.123	Trichosanthes kirilowii
1023	isokarounidiol	P14061	HSD17B1	Estradiol 17-beta-dehydrogenase 1	0.121	Trichosanthes kirilowii
1024	isokarounidiol	P19793	RXRA	Retinoic acid receptor RXR-alpha	0.118	Trichosanthes kirilowii
1025	isokarounidiol	Q9HCD5	NCOA5	Nuclear receptor coactivator 5	0.115	Trichosanthes kirilowii
1026	isokarounidiol	P28702	RXRB	Retinoic acid receptor RXR-beta	0.113	Trichosanthes kirilowii
1027	isokarounidiol	P21554	CNR1	Cannabinoid receptor 1	0.105	Trichosanthes kirilowii
1028	isokarounidiol	Q04828	AKR1C1	Aldo-keto reductase family 1 member C1	0.105	Trichosanthes kirilowii
1029	isokarounidiol	Q8NFA2	NOXO1	NADPH oxidase organizer 1	0.103	Trichosanthes kirilowii
1030	isokarounidiol	Q15822	CHRNA2	Neuronal acetylcholine receptor subunit alpha-2	0.103	Trichosanthes kirilowii
1031	isokarounidiol	Q15648	MED1	Mediator of RNA polymerase II transcription subunit 1	0.103	Trichosanthes kirilowii
1032	isokarounidiol	P35354	PTGS2	Prostaglandin G/H synthase 2	0.102	Trichosanthes kirilowii
1033	isokarounidiol	P19835	CEL	Bile salt-activated lipase	0.102	Trichosanthes kirilowii
1034	isokarounidiol	Q9UBT6	POLK	DNA polymerase kappa	0.101	Trichosanthes kirilowii
1035	isokarounidiol	P31645	SLC6A4	Sodium-dependent serotonin transporter	0.096	Trichosanthes kirilowii
1036	isokarounidiol	Q06520	SULT2A1	Bile salt sulfotransferase	0.074	Trichosanthes kirilowii
1037	isokarounidiol	P31213	SRD5A2	3-oxo-5-alpha-steroid 4-dehydrogenase 2	0.055	Trichosanthes kirilowii
1038	isokarounidiol	P16471	PRLR	Prolactin receptor	0.055	Trichosanthes kirilowii
1039	isokarounidiol	P30968	GNRHR	Gonadotropin-releasing hormone receptor	0.055	Trichosanthes kirilowii
1040	isokarounidiol	Q96P88	GNRHR2	Gonadotropin-releasing hormone II receptor	0.055	Trichosanthes kirilowii
1041	isokarounidiol	P28845	HSD11B1	Corticosteroid 11-beta-dehydrogenase isozyme 1	0.055	Trichosanthes kirilowii
1042	isokarounidiol	Q14994	NR1I3	Nuclear receptor subfamily 1 group I member 3	0.054	Trichosanthes kirilowii
1043	isokarounidiol	P62508	ESRRG	Estrogen-related receptor gamma	0.054	Trichosanthes kirilowii
1044	isokarounidiol	P26439	HSD3B2	3 beta-hydroxysteroid dehydrogenase/Delta 5-->4-isomerase type II	0.054	Trichosanthes kirilowii
1045	isokarounidiol	P14060	HSD3B1	3 beta-hydroxysteroid dehydrogenase/Delta 5-->4-isomerase type I	0.054	Trichosanthes kirilowii
1046	isokarounidiol	P11137	MAP2	Microtubule-associated protein 2	0.054	Trichosanthes kirilowii
1047	isokarounidiol	P47712	PLA2G4A	Cytosolic phospholipase A2	0.054	Trichosanthes kirilowii
1048	isokarounidiol	Q92731	ESR2	Estrogen receptor beta	0.054	Trichosanthes kirilowii
1049	isokarounidiol	P78559	MAP1A	Microtubule-associated protein 1A	0.054	Trichosanthes kirilowii
1050	isokarounidiol	P04083	ANXA1	Annexin A1	0.052	Trichosanthes kirilowii
1051	isokarounidiol	P51843	NR0B1	Nuclear receptor 0B1	0.052	Trichosanthes kirilowii
1052	isokarounidiol	Q15596	NCOA2	Nuclear receptor coactivator 2	0.049	Trichosanthes kirilowii
1053	isokarounidiol	Q8NBQ5	HSD17B11	Dehydrogenase/reductase SDR family member 8	0.031	Trichosanthes kirilowii
1054	isokarounidiol	P01834	IGKC	Ig kappa chain C region	0.03	Trichosanthes kirilowii
1055	isokarounidiol	P01857	IGHG1	Ig gamma-1 chain C region	0.03	Trichosanthes kirilowii
1056	isokarounidiol	P01859	IGHG2	Ig gamma-2 chain C region	0.03	Trichosanthes kirilowii
1057	isokarounidiol	P54710	FXYD2	Sodium/potassium-transporting ATPase gamma chain	0.024	Trichosanthes kirilowii
1058	isokarounidiol	P00915	CA1	Carbonic anhydrase 1	0.024	Trichosanthes kirilowii
1059	isokarounidiol	P00918	CA2	Carbonic anhydrase 2	0.024	Trichosanthes kirilowii
1060	isokarounidiol	P11229	CHRM1	Muscarinic acetylcholine receptor M1	0.022	Trichosanthes kirilowii
1061	isokarounidiol	P08912	CHRM5	Muscarinic acetylcholine receptor M5	0.022	Trichosanthes kirilowii
1062	isokarounidiol	P23975	SLC6A2	Sodium-dependent noradrenaline transporter	0.022	Trichosanthes kirilowii
1063	isokarounidiol	P35367	HRH1	Histamine H1 receptor	0.022	Trichosanthes kirilowii
1064	isokarounidiol	P20309	CHRM3	Muscarinic acetylcholine receptor M3	0.022	Trichosanthes kirilowii
1065	isokarounidiol	P08173	CHRM4	Muscarinic acetylcholine receptor M4	0.022	Trichosanthes kirilowii
1066	isokarounidiol	Q7Z2Z2	EFL1	Elongation factor Tu GTP-binding domain-containing protein 1	0.02	Trichosanthes kirilowii
1067	isokarounidiol	P21918	DRD5	D(1B) dopamine receptor	0.013	Trichosanthes kirilowii
1068	isokarounidiol	P21728	DRD1	D(1A) dopamine receptor	0.013	Trichosanthes kirilowii
1069	isokarounidiol	P18089	ADRA2B	Alpha-2B adrenergic receptor	0.013	Trichosanthes kirilowii
1070	isokarounidiol	P18825	ADRA2C	Alpha-2C adrenergic receptor	0.013	Trichosanthes kirilowii
1071	isokarounidiol	O60858	TRIM13	Tripartite motif-containing protein 13	0.01	Trichosanthes kirilowii
1072	isokarounidiol	P41145	OPRK1	Kappa-type opioid receptor	0.01	Trichosanthes kirilowii
1073	isokarounidiol	P41146	OPRL1	Nociceptin receptor	0.01	Trichosanthes kirilowii
1074	isokarounidiol	P35372	OPRM1	Mu-type opioid receptor	0.01	Trichosanthes kirilowii
1075	isokarounidiol	P41143	OPRD1	Delta-type opioid receptor	0.01	Trichosanthes kirilowii
1076	isokarounidiol	P53611	RABGGTB	Geranylgeranyl transferase type-2 subunit beta	0.003	Trichosanthes kirilowii
1077	isokarounidiol	Q92696	RABGGTA	Geranylgeranyl transferase type-2 subunit alpha	0.003	Trichosanthes kirilowii
1078	isokarounidiol	P01116	KRAS	GTPase KRas	0.003	Trichosanthes kirilowii
1079	isokarounidiol	P49356	FNTB	Protein farnesyltransferase subunit beta	0.003	Trichosanthes kirilowii
1080	isokarounidiol	P63211	GNGT1	Guanine nucleotide-binding protein G(T) subunit gamma-T1	0.003	Trichosanthes kirilowii
1081	isokarounidiol	P62873	GNB1	Guanine nucleotide-binding protein G(I)/G(S)/G(T) subunit beta-1	0.003	Trichosanthes kirilowii
1082	isokarounidiol	P20941	PDC	Phosducin	0.003	Trichosanthes kirilowii
1083	isokarounidiol	P49354	FNTA	Protein farnesyltransferase/geranylgeranyltransferase type I alpha subunit	0.003	Trichosanthes kirilowii
1084	karounidiol	P03372	ESR1	Estrogen receptor	1	Trichosanthes kirilowii
1085	karounidiol	P06401	PGR	Progesterone receptor	0.966	Trichosanthes kirilowii
1086	karounidiol	P08235	NR3C2	Mineralocorticoid receptor	0.331	Trichosanthes kirilowii
1087	karounidiol	P10275	AR	Androgen receptor	0.195	Trichosanthes kirilowii
1088	karounidiol	P04150	NR3C1	Glucocorticoid receptor	0.182	Trichosanthes kirilowii
1089	karounidiol	P14061	HSD17B1	Estradiol 17-beta-dehydrogenase 1	0.175	Trichosanthes kirilowii
1090	karounidiol	Q15788	NCOA1	Nuclear receptor coactivator 1	0.168	Trichosanthes kirilowii
1091	karounidiol	P08172	CHRM2	Muscarinic acetylcholine receptor M2	0.132	Trichosanthes kirilowii
1092	karounidiol	Q92731	ESR2	Estrogen receptor beta	0.124	Trichosanthes kirilowii
1093	karounidiol	P18405	SRD5A1	3-oxo-5-alpha-steroid 4-dehydrogenase 1	0.124	Trichosanthes kirilowii
1094	karounidiol	P28702	RXRB	Retinoic acid receptor RXR-beta	0.119	Trichosanthes kirilowii
1095	karounidiol	Q9HCD5	NCOA5	Nuclear receptor coactivator 5	0.108	Trichosanthes kirilowii
1096	karounidiol	Q15648	MED1	Mediator of RNA polymerase II transcription subunit 1	0.107	Trichosanthes kirilowii
1097	karounidiol	P14060	HSD3B1	3 beta-hydroxysteroid dehydrogenase/Delta 5-->4-isomerase type I	0.102	Trichosanthes kirilowii
1098	karounidiol	Q8NFA2	NOXO1	NADPH oxidase organizer 1	0.101	Trichosanthes kirilowii
1099	karounidiol	P35354	PTGS2	Prostaglandin G/H synthase 2	0.099	Trichosanthes kirilowii
1100	karounidiol	Q04828	AKR1C1	Aldo-keto reductase family 1 member C1	0.099	Trichosanthes kirilowii
1101	karounidiol	Q15822	CHRNA2	Neuronal acetylcholine receptor subunit alpha-2	0.098	Trichosanthes kirilowii
1102	karounidiol	Q9UBT6	POLK	DNA polymerase kappa	0.097	Trichosanthes kirilowii
1103	karounidiol	P19835	CEL	Bile salt-activated lipase	0.095	Trichosanthes kirilowii
1104	karounidiol	P31645	SLC6A4	Sodium-dependent serotonin transporter	0.094	Trichosanthes kirilowii
1105	karounidiol	P19793	RXRA	Retinoic acid receptor RXR-alpha	0.094	Trichosanthes kirilowii
1106	karounidiol	Q06520	SULT2A1	Bile salt sulfotransferase	0.069	Trichosanthes kirilowii
1107	karounidiol	P28845	HSD11B1	Corticosteroid 11-beta-dehydrogenase isozyme 1	0.057	Trichosanthes kirilowii
1108	karounidiol	P31213	SRD5A2	3-oxo-5-alpha-steroid 4-dehydrogenase 2	0.056	Trichosanthes kirilowii
1109	karounidiol	P16471	PRLR	Prolactin receptor	0.056	Trichosanthes kirilowii
1110	karounidiol	Q96P88	GNRHR2	Gonadotropin-releasing hormone II receptor	0.056	Trichosanthes kirilowii
1111	karounidiol	P30968	GNRHR	Gonadotropin-releasing hormone receptor	0.056	Trichosanthes kirilowii
1112	karounidiol	P62508	ESRRG	Estrogen-related receptor gamma	0.055	Trichosanthes kirilowii
1113	karounidiol	P11137	MAP2	Microtubule-associated protein 2	0.054	Trichosanthes kirilowii
1114	karounidiol	P78559	MAP1A	Microtubule-associated protein 1A	0.054	Trichosanthes kirilowii
1115	karounidiol	P04083	ANXA1	Annexin A1	0.051	Trichosanthes kirilowii
1116	karounidiol	P51843	NR0B1	Nuclear receptor 0B1	0.051	Trichosanthes kirilowii
1117	karounidiol	P26439	HSD3B2	3 beta-hydroxysteroid dehydrogenase/Delta 5-->4-isomerase type II	0.05	Trichosanthes kirilowii
1118	karounidiol	Q14994	NR1I3	Nuclear receptor subfamily 1 group I member 3	0.045	Trichosanthes kirilowii
1119	karounidiol	Q15596	NCOA2	Nuclear receptor coactivator 2	0.03	Trichosanthes kirilowii
1120	karounidiol	P01859	IGHG2	Ig gamma-2 chain C region	0.029	Trichosanthes kirilowii
1121	karounidiol	P01834	IGKC	Ig kappa chain C region	0.029	Trichosanthes kirilowii
1122	karounidiol	P01857	IGHG1	Ig gamma-1 chain C region	0.029	Trichosanthes kirilowii
1123	karounidiol	P10276	RARA	Retinoic acid receptor alpha	0.028	Trichosanthes kirilowii
1124	karounidiol	P10826	RARB	Retinoic acid receptor beta	0.028	Trichosanthes kirilowii
1125	karounidiol	P48443	RXRG	Retinoic acid receptor RXR-gamma	0.028	Trichosanthes kirilowii
1126	karounidiol	Q8NBQ5	HSD17B11	Dehydrogenase/reductase SDR family member 8	0.028	Trichosanthes kirilowii
1127	karounidiol	P13631	RARG	Retinoic acid receptor gamma-1	0.028	Trichosanthes kirilowii
1128	karounidiol	P54710	FXYD2	Sodium/potassium-transporting ATPase gamma chain	0.023	Trichosanthes kirilowii
1129	karounidiol	P00915	CA1	Carbonic anhydrase 1	0.023	Trichosanthes kirilowii
1130	karounidiol	P00918	CA2	Carbonic anhydrase 2	0.023	Trichosanthes kirilowii
1131	karounidiol	P11229	CHRM1	Muscarinic acetylcholine receptor M1	0.021	Trichosanthes kirilowii
1132	karounidiol	P08912	CHRM5	Muscarinic acetylcholine receptor M5	0.021	Trichosanthes kirilowii
1133	karounidiol	P23975	SLC6A2	Sodium-dependent noradrenaline transporter	0.021	Trichosanthes kirilowii
1134	karounidiol	P35367	HRH1	Histamine H1 receptor	0.021	Trichosanthes kirilowii
1135	karounidiol	P20309	CHRM3	Muscarinic acetylcholine receptor M3	0.021	Trichosanthes kirilowii
1136	karounidiol	P08173	CHRM4	Muscarinic acetylcholine receptor M4	0.021	Trichosanthes kirilowii
1137	karounidiol	Q7Z2Z2	EFL1	Elongation factor Tu GTP-binding domain-containing protein 1	0.018	Trichosanthes kirilowii
1138	karounidiol	P18089	ADRA2B	Alpha-2B adrenergic receptor	0.013	Trichosanthes kirilowii
1139	karounidiol	P21918	DRD5	D(1B) dopamine receptor	0.013	Trichosanthes kirilowii
1140	karounidiol	P21728	DRD1	D(1A) dopamine receptor	0.013	Trichosanthes kirilowii
1141	karounidiol	P18825	ADRA2C	Alpha-2C adrenergic receptor	0.013	Trichosanthes kirilowii
1142	karounidiol	O60858	TRIM13	Tripartite motif-containing protein 13	0.009	Trichosanthes kirilowii
1143	karounidiol	P41146	OPRL1	Nociceptin receptor	0.009	Trichosanthes kirilowii
1144	karounidiol	Q16698	DECR1	2,4-dienoyl-CoA reductase, mitochondrial	0.009	Trichosanthes kirilowii
1145	karounidiol	P41145	OPRK1	Kappa-type opioid receptor	0.009	Trichosanthes kirilowii
1146	karounidiol	P35372	OPRM1	Mu-type opioid receptor	0.009	Trichosanthes kirilowii
1147	karounidiol	P41143	OPRD1	Delta-type opioid receptor	0.009	Trichosanthes kirilowii
1148	karounidiol	P53611	RABGGTB	Geranylgeranyl transferase type-2 subunit beta	0.002	Trichosanthes kirilowii
1149	karounidiol	Q92696	RABGGTA	Geranylgeranyl transferase type-2 subunit alpha	0.002	Trichosanthes kirilowii
1150	karounidiol	P01116	KRAS	GTPase KRas	0.002	Trichosanthes kirilowii
1151	karounidiol	P49356	FNTB	Protein farnesyltransferase subunit beta	0.002	Trichosanthes kirilowii
1152	karounidiol	P63211	GNGT1	Guanine nucleotide-binding protein G(T) subunit gamma-T1	0.002	Trichosanthes kirilowii
1153	karounidiol	P62873	GNB1	Guanine nucleotide-binding protein G(I)/G(S)/G(T) subunit beta-1	0.002	Trichosanthes kirilowii
1154	karounidiol	P20941	PDC	Phosducin	0.002	Trichosanthes kirilowii
1155	karounidiol	P49354	FNTA	Protein farnesyltransferase/geranylgeranyltransferase type I alpha subunit	0.002	Trichosanthes kirilowii
1156	sitosterol	P06401	PGR	Progesterone receptor	1	Alisma orientale
1157	sitosterol	P03372	ESR1	Estrogen receptor	0.921	Alisma orientale
1158	sitosterol	P08235	NR3C2	Mineralocorticoid receptor	0.243	Alisma orientale
1159	sitosterol	P04150	NR3C1	Glucocorticoid receptor	0.235	Alisma orientale
1160	sitosterol	P10275	AR	Androgen receptor	0.179	Alisma orientale
1161	sitosterol	P14061	HSD17B1	Estradiol 17-beta-dehydrogenase 1	0.152	Alisma orientale
1162	sitosterol	P31213	SRD5A2	3-oxo-5-alpha-steroid 4-dehydrogenase 2	0.114	Alisma orientale
1163	sitosterol	P18405	SRD5A1	3-oxo-5-alpha-steroid 4-dehydrogenase 1	0.112	Alisma orientale
1164	sitosterol	Q92731	ESR2	Estrogen receptor beta	0.111	Alisma orientale
1165	sitosterol	P14060	HSD3B1	3 beta-hydroxysteroid dehydrogenase/Delta 5-->4-isomerase type I	0.087	Alisma orientale
1166	sitosterol	Q15788	NCOA1	Nuclear receptor coactivator 1	0.086	Alisma orientale
1167	sitosterol	P19793	RXRA	Retinoic acid receptor RXR-alpha	0.086	Alisma orientale
1168	sitosterol	Q9UBT6	POLK	DNA polymerase kappa	0.076	Alisma orientale
1169	sitosterol	Q9HCD5	NCOA5	Nuclear receptor coactivator 5	0.076	Alisma orientale
1170	sitosterol	P38435	GGCX	Vitamin K-dependent gamma-carboxylase	0.074	Alisma orientale
1171	sitosterol	Q04828	AKR1C1	Aldo-keto reductase family 1 member C1	0.071	Alisma orientale
1172	sitosterol	P08631	HCK	Tyrosine-protein kinase HCK	0.068	Alisma orientale
1173	sitosterol	Q8NFA2	NOXO1	NADPH oxidase organizer 1	0.067	Alisma orientale
1174	sitosterol	P22303	ACHE	Acetylcholinesterase	0.067	Alisma orientale
1175	sitosterol	Q06520	SULT2A1	Bile salt sulfotransferase	0.049	Alisma orientale
1176	sitosterol	P16471	PRLR	Prolactin receptor	0.042	Alisma orientale
1177	sitosterol	P30968	GNRHR	Gonadotropin-releasing hormone receptor	0.042	Alisma orientale
1178	sitosterol	Q96P88	GNRHR2	Gonadotropin-releasing hormone II receptor	0.042	Alisma orientale
1179	sitosterol	P47712	PLA2G4A	Cytosolic phospholipase A2	0.04	Alisma orientale
1180	sitosterol	P35354	PTGS2	Prostaglandin G/H synthase 2	0.038	Alisma orientale
1181	sitosterol	P04083	ANXA1	Annexin A1	0.037	Alisma orientale
1182	sitosterol	P51843	NR0B1	Nuclear receptor 0B1	0.037	Alisma orientale
1183	sitosterol	P26439	HSD3B2	3 beta-hydroxysteroid dehydrogenase/Delta 5-->4-isomerase type II	0.036	Alisma orientale
1184	sitosterol	P23975	SLC6A2	Sodium-dependent noradrenaline transporter	0.031	Alisma orientale
1185	sitosterol	P20309	CHRM3	Muscarinic acetylcholine receptor M3	0.031	Alisma orientale
1186	sitosterol	Q14994	NR1I3	Nuclear receptor subfamily 1 group I member 3	0.03	Alisma orientale
1187	sitosterol	P28702	RXRB	Retinoic acid receptor RXR-beta	0.029	Alisma orientale
1188	sitosterol	P06239	LCK	Proto-oncogene tyrosine-protein kinase LCK	0.022	Alisma orientale
1189	sitosterol	P07948	LYN	Tyrosine-protein kinase Lyn	0.022	Alisma orientale
1190	sitosterol	Q8NBQ5	HSD17B11	Dehydrogenase/reductase SDR family member 8	0.011	Alisma orientale
1191	sitosterol	P01834	IGKC	Ig kappa chain C region	0.008	Alisma orientale
1192	sitosterol	P01859	IGHG2	Ig gamma-2 chain C region	0.008	Alisma orientale
1193	sitosterol	P01857	IGHG1	Ig gamma-1 chain C region	0.008	Alisma orientale
1194	sitosterol	P27361	MAPK3	Mitogen-activated protein kinase 3	0.006	Alisma orientale
1195	sitosterol	P15121	AKR1B1	Aldose reductase	0.006	Alisma orientale
1196	sitosterol	Q03181	PPARD	Peroxisome proliferator-activated receptor delta	0.006	Alisma orientale
1197	sitosterol	P23219	PTGS1	Prostaglandin G/H synthase 1	0.006	Alisma orientale
1198	sitosterol	P31645	SLC6A4	Sodium-dependent serotonin transporter	0.003	Alisma orientale
1199	sitosterol	P11229	CHRM1	Muscarinic acetylcholine receptor M1	0.002	Alisma orientale
1200	sitosterol	P08172	CHRM2	Muscarinic acetylcholine receptor M2	0.002	Alisma orientale
1201	sitosterol	P08173	CHRM4	Muscarinic acetylcholine receptor M4	0.002	Alisma orientale
1202	sitosterol	P08912	CHRM5	Muscarinic acetylcholine receptor M5	0.002	Alisma orientale
1203	sitosterol	P35367	HRH1	Histamine H1 receptor	0.002	Alisma orientale
1204	emodin	P35354	PTGS2	Prostaglandin G/H synthase 2	1	Alisma orientale
1205	emodin	P03372	ESR1	Estrogen receptor	0.778	Alisma orientale
1206	emodin	P20248	CCNA2	Cyclin-A2	0.571	Alisma orientale
1207	emodin	Q92731	ESR2	Estrogen receptor beta	0.563	Alisma orientale
1208	emodin	P17612	PRKACA	cAMP-dependent protein kinase catalytic subunit alpha	0.534	Alisma orientale
1209	emodin	P23219	PTGS1	Prostaglandin G/H synthase 1	0.462	Alisma orientale
1210	emodin	P24941	CDK2	Cell division protein kinase 2	0.287	Alisma orientale
1211	emodin	P14416	DRD2	D(2) dopamine receptor	0.251	Alisma orientale
1212	emodin	P07477	PRSS1	Trypsin-1	0.19	Alisma orientale
1213	emodin	P35348	ADRA1A	Alpha-1A adrenergic receptor	0.183	Alisma orientale
1214	emodin	P21728	DRD1	D(1A) dopamine receptor	0.171	Alisma orientale
1215	emodin	P23975	SLC6A2	Sodium-dependent noradrenaline transporter	0.165	Alisma orientale
1216	emodin	P28223	HTR2A	5-hydroxytryptamine 2A receptor	0.149	Alisma orientale
1217	emodin	Q9UQF2	MAPK8IP1	C-jun-amino-terminal kinase-interacting protein 1	0.139	Alisma orientale
1218	emodin	P15538	CYP11B1	Cytochrome P450 11B1, mitochondrial	0.133	Alisma orientale
1219	emodin	P08913	ADRA2A	Alpha-2A adrenergic receptor	0.129	Alisma orientale
1220	emodin	P31749	AKT1	RAC-alpha serine/threonine-protein kinase	0.125	Alisma orientale
1221	emodin	Q07343	PDE4B	cAMP-specific 3',5'-cyclic phosphodiesterase 4B	0.124	Alisma orientale
1222	emodin	Q15788	NCOA1	Nuclear receptor coactivator 1	0.121	Alisma orientale
1223	emodin	P35228	NOS2	Nitric oxide synthase, inducible	0.12	Alisma orientale
1224	emodin	Q01959	SLC6A3	Sodium-dependent dopamine transporter	0.116	Alisma orientale
1225	emodin	P35367	HRH1	Histamine H1 receptor	0.116	Alisma orientale
1226	emodin	P31645	SLC6A4	Sodium-dependent serotonin transporter	0.11	Alisma orientale
1227	emodin	P28335	HTR2C	5-hydroxytryptamine 2C receptor	0.109	Alisma orientale
1228	emodin	P11229	CHRM1	Muscarinic acetylcholine receptor M1	0.104	Alisma orientale
1229	emodin	P27815	PDE4A	cAMP-specific 3',5'-cyclic phosphodiesterase 4A	0.103	Alisma orientale
1230	emodin	P18089	ADRA2B	Alpha-2B adrenergic receptor	0.103	Alisma orientale
1231	emodin	P35368	ADRA1B	Alpha-1B adrenergic receptor	0.103	Alisma orientale
1232	emodin	Q00535	CDK5	Cell division protein kinase 5	0.1	Alisma orientale
1233	emodin	P06493	CDK1	Cell division control protein 2 homolog	0.1	Alisma orientale
1234	emodin	P35372	OPRM1	Mu-type opioid receptor	0.097	Alisma orientale
1235	emodin	P18825	ADRA2C	Alpha-2C adrenergic receptor	0.09	Alisma orientale
1236	emodin	P00734	F2	Prothrombin	0.089	Alisma orientale
1237	emodin	P07550	ADRB2	Beta-2 adrenergic receptor	0.088	Alisma orientale
1238	emodin	Q71U36	TUBA1A	Tubulin alpha-3 chain	0.087	Alisma orientale
1239	emodin	P12931	SRC	Proto-oncogene tyrosine-protein kinase Src	0.084	Alisma orientale
1240	emodin	P29474	NOS3	Nitric-oxide synthase, endothelial	0.082	Alisma orientale
1241	emodin	Q08499	PDE4D	cAMP-specific 3',5'-cyclic phosphodiesterase 4D	0.081	Alisma orientale
1242	emodin	Q9NZK7	PLA2G2E	Group IIE secretory phospholipase A2	0.077	Alisma orientale
1243	emodin	P08173	CHRM4	Muscarinic acetylcholine receptor M4	0.077	Alisma orientale
1244	emodin	P35462	DRD3	D(3) dopamine receptor	0.077	Alisma orientale
1245	emodin	P20309	CHRM3	Muscarinic acetylcholine receptor M3	0.077	Alisma orientale
1246	emodin	O15111	CHUK	Inhibitor of nuclear factor kappa-B kinase subunit alpha	0.076	Alisma orientale
1247	emodin	P09917	ALOX5	Arachidonate 5-lipoxygenase	0.076	Alisma orientale
1248	emodin	P37231	PPARG	Peroxisome proliferator-activated receptor gamma	0.075	Alisma orientale
1249	emodin	Q15596	NCOA2	Nuclear receptor coactivator 2	0.074	Alisma orientale
1250	emodin	Q07869	PPARA	Peroxisome proliferator-activated receptor alpha	0.073	Alisma orientale
1251	emodin	Q16539	MAPK14	Mitogen-activated protein kinase 14	0.072	Alisma orientale
1252	emodin	P18031	PTPN1	Tyrosine-protein phosphatase non-receptor type 1	0.072	Alisma orientale
1253	emodin	P23141	CES1	Liver carboxylesterase 1	0.071	Alisma orientale
1254	emodin	P49137	MAPKAPK2	MAP kinase-activated protein kinase 2	0.069	Alisma orientale
1255	emodin	P00918	CA2	Carbonic anhydrase 2	0.069	Alisma orientale
1256	emodin	P14867	GABRA1	Gamma-aminobutyric-acid receptor subunit alpha-1	0.067	Alisma orientale
1257	emodin	P69905	HBA1	Hemoglobin subunit alpha	0.067	Alisma orientale
1258	emodin	P01303	NPY	Neuropeptide Y	0.066	Alisma orientale
1259	emodin	Q9GZT9	EGLN1	Egl nine homolog 1	0.066	Alisma orientale
1260	emodin	Q9UBT6	POLK	DNA polymerase kappa	0.066	Alisma orientale
1261	emodin	P08908	HTR1A	5-hydroxytryptamine 1A receptor	0.065	Alisma orientale
1262	emodin	P06310	IGKV2-30	Ig kappa chain V-II region RPMI 6410	0.065	Alisma orientale
1263	emodin	P41145	OPRK1	Kappa-type opioid receptor	0.065	Alisma orientale
1264	emodin	P08172	CHRM2	Muscarinic acetylcholine receptor M2	0.064	Alisma orientale
1265	emodin	Q13126	MTAP	S-methyl-5-thioadenosine phosphorylase	0.064	Alisma orientale
1266	emodin	Q9UQM7	CAMK2A	Calcium/calmodulin-dependent protein kinase type II alpha chain	0.064	Alisma orientale
1267	emodin	O75100	#N/A	D-HSCDK2	0.063	Alisma orientale
1268	emodin	P21554	CNR1	Cannabinoid receptor 1	0.063	Alisma orientale
1269	emodin	P08238	HSP90AB1	Heat shock protein HSP 90-beta	0.063	Alisma orientale
1270	emodin	P08588	ADRB1	Beta-1 adrenergic receptor	0.062	Alisma orientale
1271	emodin	P47869	GABRA2	Gamma-aminobutyric-acid receptor subunit alpha-2	0.062	Alisma orientale
1272	emodin	P49841	GSK3B	Glycogen synthase kinase-3 beta	0.061	Alisma orientale
1273	emodin	P21731	TBXA2R	Thromboxane A2 receptor	0.061	Alisma orientale
1274	emodin	P68400	CSNK2A1	Casein kinase II subunit alpha	0.061	Alisma orientale
1275	emodin	P10828	THRB	Thyroid hormone receptor beta-1	0.061	Alisma orientale
1276	emodin	P09874	PARP1	Poly [ADP-ribose] polymerase 1	0.061	Alisma orientale
1277	emodin	P49759	CLK1	Dual specificity protein kinase CLK1	0.061	Alisma orientale
1278	emodin	P34972	CNR2	Cannabinoid receptor 2	0.06	Alisma orientale
1279	emodin	P25101	EDNRA	Endothelin-1 receptor	0.06	Alisma orientale
1280	emodin	Q9H3S4	TPK1	Thiamin pyrophosphokinase 1	0.06	Alisma orientale
1281	emodin	P61626	LYZ	Lysozyme C	0.059	Alisma orientale
1282	emodin	P20839	IMPDH1	Inosine-5'-monophosphate dehydrogenase 1	0.059	Alisma orientale
1283	emodin	Q96RQ9	IL4I1	L-amino-acid oxidase	0.059	Alisma orientale
1284	emodin	Q9UBS5	GABBR1	Gamma-aminobutyric acid type B receptor, subunit 1	0.059	Alisma orientale
1285	emodin	Q08493	PDE4C	cAMP-specific 3',5'-cyclic phosphodiesterase 4C	0.059	Alisma orientale
1286	emodin	P10275	AR	Androgen receptor	0.058	Alisma orientale
1287	emodin	P04818	TYMS	Thymidylate synthase	0.058	Alisma orientale
1288	emodin	Q9NYK1	TLR7	Toll-like receptor 7	0.058	Alisma orientale
1289	emodin	P01375	TNF	Tumor necrosis factor	0.058	Alisma orientale
1290	emodin	Q99418	CYTH2	Cytohesin-2	0.057	Alisma orientale
1291	emodin	P11388	TOP2A	DNA topoisomerase 2-alpha	0.056	Alisma orientale
1292	emodin	P00915	CA1	Carbonic anhydrase 1	0.056	Alisma orientale
1293	emodin	P34903	GABRA3	Gamma-aminobutyric-acid receptor subunit alpha-3	0.055	Alisma orientale
1294	emodin	P46098	HTR3A	5-hydroxytryptamine 3 receptor	0.055	Alisma orientale
1295	emodin	P41595	HTR2B	5-hydroxytryptamine 2B receptor	0.052	Alisma orientale
1296	emodin	P16083	NQO2	Ribosyldihydronicotinamide dehydrogenase [quinone]	0.05	Alisma orientale
1297	emodin	P08912	CHRM5	Muscarinic acetylcholine receptor M5	0.05	Alisma orientale
1298	emodin	P21917	DRD4	D(4) dopamine receptor	0.05	Alisma orientale
1299	emodin	P21918	DRD5	D(1B) dopamine receptor	0.05	Alisma orientale
1300	emodin	P31644	GABRA5	Gamma-aminobutyric-acid receptor subunit alpha-5	0.049	Alisma orientale
1301	emodin	P24046	GABRR1	Gamma-aminobutyric-acid receptor subunit rho-1	0.049	Alisma orientale
1302	emodin	P28476	GABRR2	Gamma-aminobutyric acid receptor subunit rho-2	0.049	Alisma orientale
1303	emodin	A8MPY1	GABRR3	Gamma-aminobutyric acid receptor subunit rho-3	0.049	Alisma orientale
1304	emodin	P18505	GABRB1	Gamma-aminobutyric-acid receptor subunit beta-1	0.049	Alisma orientale
1305	emodin	P25100	ADRA1D	Alpha-1D adrenergic receptor	0.049	Alisma orientale
1306	emodin	P78334	GABRE	Gamma-aminobutyric acid receptor subunit epsilon	0.049	Alisma orientale
1307	emodin	O14764	GABRD	Gamma-aminobutyric acid receptor subunit delta	0.049	Alisma orientale
1308	emodin	Q99928	GABRG3	Gamma-aminobutyric acid receptor subunit gamma-3	0.049	Alisma orientale
1309	emodin	Q8N1C3	GABRG1	Gamma-aminobutyric acid receptor subunit gamma-1	0.049	Alisma orientale
1310	emodin	O00591	GABRP	Gamma-aminobutyric acid receptor subunit pi	0.049	Alisma orientale
1311	emodin	P41143	OPRD1	Delta-type opioid receptor	0.048	Alisma orientale
1312	emodin	P54577	YARS	Tyrosyl-tRNA synthetase, cytoplasmic	0.047	Alisma orientale
1313	emodin	P45983	MAPK8	Mitogen-activated protein kinase 8	0.044	Alisma orientale
1314	emodin	P53779	MAPK10	Mitogen-activated protein kinase 10	0.044	Alisma orientale
1315	emodin	P18507	GABRG2	Gamma-aminobutyric acid receptor subunit gamma-2	0.044	Alisma orientale
1316	emodin	Q14524	SCN5A	Sodium channel protein type 5 subunit alpha	0.042	Alisma orientale
1317	emodin	P68371	TUBB4B	Tubulin beta-2C chain	0.041	Alisma orientale
1318	emodin	Q9Y6M4	CSNK1G3	Casein kinase I isoform gamma-3	0.04	Alisma orientale
1319	emodin	P47870	GABRB2	Gamma-aminobutyric-acid receptor subunit beta-2	0.04	Alisma orientale
1320	emodin	P29475	NOS1	Nitric-oxide synthase, brain	0.039	Alisma orientale
1321	emodin	P50406	HTR6	5-hydroxytryptamine 6 receptor	0.037	Alisma orientale
1322	emodin	P04054	PLA2G1B	Phospholipase A2	0.037	Alisma orientale
1323	emodin	P28222	HTR1B	5-hydroxytryptamine 1B receptor	0.036	Alisma orientale
1324	emodin	P34969	HTR7	5-hydroxytryptamine 7 receptor	0.036	Alisma orientale
1325	emodin	Q03181	PPARD	Peroxisome proliferator-activated receptor delta	0.036	Alisma orientale
1326	emodin	Q9NYX4	CALY	D1 dopamine receptor-interacting protein calcyon	0.036	Alisma orientale
1327	emodin	P15121	AKR1B1	Aldose reductase	0.036	Alisma orientale
1328	emodin	P42330	AKR1C3	Aldo-keto reductase family 1 member C3	0.036	Alisma orientale
1329	emodin	P27361	MAPK3	Mitogen-activated protein kinase 3	0.036	Alisma orientale
1330	emodin	Q9UN88	GABRQ	Gamma-aminobutyric acid receptor subunit theta	0.033	Alisma orientale
1331	emodin	P06239	LCK	Proto-oncogene tyrosine-protein kinase LCK	0.031	Alisma orientale
1332	emodin	P07948	LYN	Tyrosine-protein kinase Lyn	0.031	Alisma orientale
1333	emodin	O00142	TK2	Thymidine kinase 2, mitochondrial	0.03	Alisma orientale
1334	emodin	Q15078	CDK5R1	Cyclin-dependent kinase 5 activator 1	0.029	Alisma orientale
1335	emodin	Q8TCU5	GRIN3A	Glutamate [NMDA] receptor subunit 3A	0.029	Alisma orientale
1336	emodin	P09210	GSTA2	Glutathione S-transferase A2	0.028	Alisma orientale
1337	emodin	P08631	HCK	Tyrosine-protein kinase HCK	0.028	Alisma orientale
1338	emodin	P06576	ATP5F1B	ATP synthase subunit beta, mitochondrial	0.028	Alisma orientale
1339	emodin	P14770	GP9	Platelet glycoprotein IX	0.028	Alisma orientale
1340	emodin	Q16445	GABRA6	Gamma-aminobutyric-acid receptor subunit alpha-6	0.028	Alisma orientale
1341	emodin	P08729	KRT7	Keratin, type II cytoskeletal 7	0.028	Alisma orientale
1342	emodin	P25705	ATP5F1A	ATP synthase subunit alpha, mitochondrial	0.028	Alisma orientale
1343	emodin	P48169	GABRA4	Gamma-aminobutyric-acid receptor subunit alpha-4	0.028	Alisma orientale
1344	emodin	P23921	RRM1	Ribonucleoside-diphosphate reductase large subunit	0.027	Alisma orientale
1345	emodin	P30405	PPIF	Peptidyl-prolyl cis-trans isomerase, mitochondrial	0.027	Alisma orientale
1346	emodin	P26358	DNMT1	DNA (cytosine-5)-methyltransferase 1	0.027	Alisma orientale
1347	emodin	Q9BY41	HDAC8	Histone deacetylase 8	0.027	Alisma orientale
1348	emodin	P21802	FGFR2	Fibroblast growth factor receptor 2	0.026	Alisma orientale
1349	emodin	P19838	NFKB1	Nuclear factor NF-kappa-B p105 subunit	0.026	Alisma orientale
1350	emodin	P27695	APEX1	DNA-(apurinic or apyrimidinic site) lyase	0.026	Alisma orientale
1351	emodin	P28472	GABRB3	Gamma-aminobutyric-acid receptor subunit beta-3	0.024	Alisma orientale
1352	emodin	P28221	HTR1D	5-hydroxytryptamine 1D receptor	0.023	Alisma orientale
1353	emodin	P21397	MAOA	Amine oxidase [flavin-containing] A	0.022	Alisma orientale
1354	emodin	P00439	PAH	Phenylalanine-4-hydroxylase	0.022	Alisma orientale
1355	emodin	Q13526	PIN1	Peptidyl-prolyl cis-trans isomerase NIMA-interacting 1	0.022	Alisma orientale
1356	emodin	P37088	SCNN1A	Amiloride-sensitive sodium channel subunit alpha	0.021	Alisma orientale
1357	emodin	P51168	SCNN1B	Amiloride-sensitive sodium channel subunit beta	0.021	Alisma orientale
1358	emodin	Q99584	S100A13	Protein S100-A13	0.021	Alisma orientale
1359	emodin	Q13621	SLC12A1	Solute carrier family 12 member 1	0.021	Alisma orientale
1360	emodin	P80511	S100A12	Protein S100-A12	0.021	Alisma orientale
1361	emodin	P08700	IL3	Interleukin-3	0.021	Alisma orientale
1362	emodin	P51170	SCNN1G	Amiloride-sensitive sodium channel subunit gamma	0.021	Alisma orientale
1363	emodin	O14788	TNFSF11	Tumor necrosis factor ligand superfamily member 11	0.02	Alisma orientale
1364	emodin	P33151	CDH5	Cadherin-5	0.02	Alisma orientale
1365	emodin	A2A2V4	VEGFA	Vascular endothelial growth factor	0.02	Alisma orientale
1366	emodin	Q14914	PTGR1	Prostaglandin reductase 1	0.02	Alisma orientale
1367	emodin	P14174	MIF	Macrophage migration inhibitory factor	0.019	Alisma orientale
1368	emodin	Q9Y233	PDE10A	cAMP and cAMP-inhibited cGMP 3',5'-cyclic phosphodiesterase 10A	0.018	Alisma orientale
1369	emodin	Q14432	PDE3A	cGMP-inhibited 3',5'-cyclic phosphodiesterase A	0.018	Alisma orientale
1370	emodin	O14594	NCAN	Neurocan core protein	0.018	Alisma orientale
1371	emodin	P04070	PROC	Vitamin K-dependent protein C	0.017	Alisma orientale
1372	emodin	P00742	F10	Coagulation factor X	0.017	Alisma orientale
1373	emodin	P00740	F9	Coagulation factor IX	0.017	Alisma orientale
1374	emodin	Q9BQB6	VKORC1	Vitamin K epoxide reductase complex subunit 1	0.017	Alisma orientale
1375	emodin	P22891	PROZ	Vitamin K-dependent protein Z	0.017	Alisma orientale
1376	emodin	P15559	NQO1	NAD(P)H dehydrogenase [quinone] 1	0.017	Alisma orientale
1377	emodin	P38435	GGCX	Vitamin K-dependent gamma-carboxylase	0.017	Alisma orientale
1378	emodin	Q8N0U8	VKORC1L1	Vitamin K epoxide reductase complex subunit 1-like protein 1	0.017	Alisma orientale
1379	emodin	P08709	F7	Coagulation factor VII	0.017	Alisma orientale
1380	emodin	P02818	BGLAP	Osteocalcin	0.017	Alisma orientale
1381	emodin	Q9NP56	PDE7B	cAMP-specific 3',5'-cyclic phosphodiesterase 7B	0.016	Alisma orientale
1382	emodin	Q13946	PDE7A	High-affinity cAMP-specific 3',5'-cyclic phosphodiesterase 7A	0.016	Alisma orientale
1383	emodin	O60658	PDE8A	High affinity cAMP-specific and IBMX-insensitive 3',5'-cyclic phosphodiesterase 8A	0.016	Alisma orientale
1384	emodin	P52209	PGD	6-phosphogluconate dehydrogenase, decarboxylating	0.016	Alisma orientale
1385	emodin	Q693P7	CHRNA7	Alpha-7 nicotinic cholinergic receptor subunit	0.013	Alisma orientale
1386	emodin	O60674	JAK2	Tyrosine-protein kinase JAK2	0.013	Alisma orientale
1387	emodin	P52333	JAK3	Tyrosine-protein kinase JAK3	0.013	Alisma orientale
1388	emodin	P35499	SCN4A	Sodium channel protein type 4 subunit alpha	0.013	Alisma orientale
1389	emodin	P23458	JAK1	Tyrosine-protein kinase JAK1	0.013	Alisma orientale
1390	emodin	O43293	DAPK3	Death-associated protein kinase 3	0.013	Alisma orientale
1391	emodin	O60858	TRIM13	Tripartite motif-containing protein 13	0.013	Alisma orientale
1392	emodin	P41146	OPRL1	Nociceptin receptor	0.013	Alisma orientale
1393	emodin	O00180	KCNK1	Potassium channel subfamily K member 1	0.013	Alisma orientale
1394	emodin	Q9Y5Y9	SCN10A	Sodium channel protein type 10 subunit alpha	0.013	Alisma orientale
1395	emodin	P48736	PIK3CG	Phosphatidylinositol-4,5-bisphosphate 3-kinase catalytic subunit gamma isoform	0.012	Alisma orientale
1396	emodin	P11309	PIM1	Proto-oncogene serine/threonine-protein kinase Pim-1	0.012	Alisma orientale
1397	emodin	Q6NUS8	UGT3A1	UDP-glucuronosyltransferase 3A1	0.012	Alisma orientale
1398	emodin	P36542	ATP5F1C	ATP synthase subunit gamma, mitochondrial	0.012	Alisma orientale
1399	emodin	Q9Y6F1	PARP3	Poly [ADP-ribose] polymerase 3	0.012	Alisma orientale
1400	emodin	P13639	EEF2	Elongation factor 2	0.012	Alisma orientale
1401	emodin	P35498	SCN1A	Sodium channel protein type 1 subunit alpha	0.012	Alisma orientale
1402	emodin	Q05940	SLC18A2	Synaptic vesicular amine transporter	0.012	Alisma orientale
1403	emodin	P07478	PRSS2	Trypsin-2	0.012	Alisma orientale
1404	emodin	P54219	SLC18A1	Chromaffin granule amine transporter	0.012	Alisma orientale
1405	emodin	O94768	STK17B	Serine/threonine-protein kinase 17B	0.012	Alisma orientale
1406	emodin	P30536	TSPO	Translocator protein	0.012	Alisma orientale
1407	emodin	Q13639	HTR4	5-hydroxytryptamine 4 receptor	0.011	Alisma orientale
1408	emodin	Q16698	DECR1	2,4-dienoyl-CoA reductase, mitochondrial	0.011	Alisma orientale
1409	emodin	P09211	GSTP1	Glutathione S-transferase P	0.011	Alisma orientale
1410	emodin	P28566	HTR1E	5-hydroxytryptamine 1E receptor	0.01	Alisma orientale
1411	emodin	Q9H3N8	HRH4	Histamine H4 receptor	0.01	Alisma orientale
1412	emodin	P42262	GRIA2	Glutamate receptor 2	0.009	Alisma orientale
1413	emodin	P13945	ADRB3	Beta-3 adrenergic receptor	0.009	Alisma orientale
1414	emodin	P62158	#N/A	Calmodulin	0.009	Alisma orientale
1415	emodin	Q14654	KCNJ11	ATP-sensitive inward rectifier potassium channel 11	0.009	Alisma orientale
1416	emodin	P55011	SLC12A2	Solute carrier family 12 member 2	0.009	Alisma orientale
1417	emodin	Q12809	KCNH2	Potassium voltage-gated channel subfamily H member 2	0.009	Alisma orientale
1418	emodin	P63316	TNNC1	Troponin C, slow skeletal and cardiac muscles	0.009	Alisma orientale
1419	emodin	P27986	PIK3R1	Phosphatidylinositol 3-kinase regulatory subunit alpha	0.009	Alisma orientale
1420	emodin	O00459	PIK3R2	Phosphatidylinositol 3-kinase regulatory subunit beta	0.009	Alisma orientale
1421	emodin	P05023	ATP1A1	Sodium/potassium-transporting ATPase alpha-1 chain	0.009	Alisma orientale
1422	emodin	P08574	CYC1	Cytochrome c1, heme protein, mitochondrial	0.009	Alisma orientale
1423	emodin	P00156	MT-CYB	Cytochrome b	0.009	Alisma orientale
1424	emodin	P47985	UQCRFS1	Cytochrome b-c1 complex subunit Rieske, mitochondrial	0.009	Alisma orientale
1425	emodin	P28482	MAPK1	Mitogen-activated protein kinase 1	0.009	Alisma orientale
1426	emodin	Q12791	KCNMA1	Calcium-activated potassium channel subunit alpha 1	0.009	Alisma orientale
1427	emodin	P78348	ASIC1	Amiloride-sensitive cation channel 2, neuronal	0.008	Alisma orientale
1428	emodin	P54710	FXYD2	Sodium/potassium-transporting ATPase gamma chain	0.008	Alisma orientale
1429	emodin	P19634	SLC9A1	Sodium/hydrogen exchanger 1	0.008	Alisma orientale
1430	emodin	P51172	SCNN1D	Amiloride-sensitive sodium channel subunit delta	0.008	Alisma orientale
1431	emodin	P19801	AOC1	Amiloride-sensitive amine oxidase [copper-containing]	0.008	Alisma orientale
1432	emodin	Q16515	ASIC2	Amiloride-sensitive cation channel 1, neuronal	0.008	Alisma orientale
1433	emodin	Q9UI33	SCN11A	Sodium channel protein type 11 subunit alpha	0.006	Alisma orientale
1434	emodin	Q15858	SCN9A	Sodium channel protein type 9 subunit alpha	0.006	Alisma orientale
1435	emodin	Q16790	CA9	Carbonic anhydrase 9	0.006	Alisma orientale
1436	emodin	Q9NS85	CA10	Carbonic anhydrase-related protein 10	0.006	Alisma orientale
1437	emodin	O75493	CA11	Carbonic anhydrase-related protein 11	0.006	Alisma orientale
1438	emodin	O43497	CACNA1G	Voltage-dependent T-type calcium channel subunit alpha-1G	0.006	Alisma orientale
1439	emodin	O43570	CA12	Carbonic anhydrase 12	0.006	Alisma orientale
1440	emodin	P23280	CA6	Carbonic anhydrase 6	0.006	Alisma orientale
1441	emodin	Q9P0X4	CACNA1I	Voltage-dependent T-type calcium channel subunit alpha-1I	0.006	Alisma orientale
1442	emodin	P22748	CA4	Carbonic anhydrase 4	0.006	Alisma orientale
1443	emodin	Q07699	SCN1B	Sodium channel subunit beta-1	0.006	Alisma orientale
1444	emodin	P07451	CA3	Carbonic anhydrase 3	0.006	Alisma orientale
1445	emodin	Q8IWT1	SCN4B	Sodium channel subunit beta-4	0.006	Alisma orientale
1446	emodin	Q9ULX7	CA14	Carbonic anhydrase 14	0.006	Alisma orientale
1447	emodin	Q9Y2D0	CA5B	Carbonic anhydrase 5B, mitochondrial	0.006	Alisma orientale
1448	emodin	Q9NY72	SCN3B	Sodium channel subunit beta-3	0.006	Alisma orientale
1449	emodin	O95180	CACNA1H	Voltage-dependent T-type calcium channel subunit alpha-1H	0.006	Alisma orientale
1450	emodin	P35219	CA8	Carbonic anhydrase-related protein	0.006	Alisma orientale
1451	emodin	Q99250	SCN2A	Sodium channel protein type 2 subunit alpha	0.006	Alisma orientale
1452	emodin	Q9NY46	SCN3A	Sodium channel protein type 3 subunit alpha	0.006	Alisma orientale
1453	emodin	Q8N1Q1	CA13	Carbonic anhydrase 13	0.006	Alisma orientale
1454	emodin	O15143	ARPC1B	Actin-related protein 2/3 complex subunit 1B	0.006	Alisma orientale
1455	emodin	P61160	ACTR2	Actin-related protein 2	0.006	Alisma orientale
1456	emodin	P61158	ACTR3	Actin-related protein 3	0.006	Alisma orientale
1457	emodin	O15144	ARPC2	Actin-related protein 2/3 complex subunit 2	0.006	Alisma orientale
1458	emodin	O15145	ARPC3	Actin-related protein 2/3 complex subunit 3	0.006	Alisma orientale
1459	emodin	P59998	ARPC4	Actin-related protein 2/3 complex subunit 4	0.006	Alisma orientale
1460	emodin	P43166	CA7	Carbonic anhydrase 7	0.006	Alisma orientale
1461	emodin	P35218	CA5A	Carbonic anhydrase 5A, mitochondrial	0.006	Alisma orientale
1462	emodin	P27338	MAOB	Amine oxidase [flavin-containing] B	0.006	Alisma orientale
1463	emodin	P80404	ABAT	4-aminobutyrate aminotransferase, mitochondrial	0.005	Alisma orientale
1464	emodin	Q9Y257	KCNK6	Potassium channel subfamily K member 6	0.005	Alisma orientale
1465	emodin	P11217	PYGM	Glycogen phosphorylase, muscle form	0.004	Alisma orientale
1466	emodin	P04181	OAT	Ornithine aminotransferase, mitochondrial	0.004	Alisma orientale
1467	emodin	Q96GD0	PDXP	Pyridoxal phosphate phosphatase	0.004	Alisma orientale
1468	emodin	P35520	CBS	Cystathionine beta-synthase	0.004	Alisma orientale
1469	emodin	Q9UDW1	UQCR10	Cytochrome b-c1 complex subunit 9	0.002	Alisma orientale
1470	emodin	P14927	UQCRB	Cytochrome b-c1 complex subunit 7	0.002	Alisma orientale
1471	emodin	P31930	UQCRC1	Ubiquinol-cytochrome-c reductase complex core protein 1, mitochondrial	0.002	Alisma orientale
1472	emodin	P22695	UQCRC2	Cytochrome b-c1 complex subunit 2, mitochondrial	0.002	Alisma orientale
1473	emodin	P07919	UQCRH	Cytochrome b-c1 complex subunit 6, mitochondrial	0.002	Alisma orientale
1474	emodin	O14949	UQCRQ	Cytochrome b-c1 complex subunit 8	0.002	Alisma orientale
1475	emodin	O14957	UQCR11	Cytochrome b-c1 complex subunit 10	0.002	Alisma orientale
1476	emodin	Q9UKV0	HDAC9	Histone deacetylase 9	0.001	Alisma orientale
1477	emodin	P49720	PSMB3	Proteasome subunit beta type-3	0.001	Alisma orientale
1478	emodin	P28070	PSMB4	Proteasome subunit beta type-4	0.001	Alisma orientale
1479	emodin	P28074	PSMB5	Proteasome subunit beta type 5	0.001	Alisma orientale
1480	emodin	P28072	PSMB6	Proteasome subunit beta type-6	0.001	Alisma orientale
1481	emodin	Q99436	PSMB7	Proteasome subunit beta type-7	0.001	Alisma orientale
1482	emodin	P25786	PSMA1	Proteasome subunit alpha type-1	0.001	Alisma orientale
1483	emodin	P25787	PSMA2	Proteasome subunit alpha type-2	0.001	Alisma orientale
1484	emodin	P25789	PSMA4	Proteasome subunit alpha type-4	0.001	Alisma orientale
1485	emodin	P28066	PSMA5	Proteasome subunit alpha type-5	0.001	Alisma orientale
1486	emodin	O14818	PSMA7	Proteasome subunit alpha type-7	0.001	Alisma orientale
1487	emodin	P20618	PSMB1	Proteasome subunit beta type 1	0.001	Alisma orientale
1488	emodin	P25788	PSMA3	Proteasome subunit alpha type-3	0.001	Alisma orientale
1489	emodin	P60900	PSMA6	Proteasome subunit alpha type-6	0.001	Alisma orientale
1490	alisol A monoacetate	P06401	PGR	Progesterone receptor	1	Alisma orientale
1491	alisol A monoacetate	P14061	HSD17B1	Estradiol 17-beta-dehydrogenase 1	0.364	Alisma orientale
1492	alisol A monoacetate	P08235	NR3C2	Mineralocorticoid receptor	0.276	Alisma orientale
1493	alisol A monoacetate	P03372	ESR1	Estrogen receptor	0.275	Alisma orientale
1494	alisol A monoacetate	P31213	SRD5A2	3-oxo-5-alpha-steroid 4-dehydrogenase 2	0.067	Alisma orientale
1495	alisol A monoacetate	P18405	SRD5A1	3-oxo-5-alpha-steroid 4-dehydrogenase 1	0.067	Alisma orientale
1496	alisol A monoacetate	P30968	GNRHR	Gonadotropin-releasing hormone receptor	0.034	Alisma orientale
1497	alisol A monoacetate	Q96P88	GNRHR2	Gonadotropin-releasing hormone II receptor	0.034	Alisma orientale
1498	alisol A monoacetate	P10275	AR	Androgen receptor	0.034	Alisma orientale
1499	alisol B	P06401	PGR	Progesterone receptor	1	Alisma orientale
1500	alisol B	P03372	ESR1	Estrogen receptor	0.723	Alisma orientale
1501	alisol B	P04150	NR3C1	Glucocorticoid receptor	0.699	Alisma orientale
1502	alisol B	P08235	NR3C2	Mineralocorticoid receptor	0.551	Alisma orientale
1503	alisol B	P14061	HSD17B1	Estradiol 17-beta-dehydrogenase 1	0.179	Alisma orientale
1504	alisol B	P18405	SRD5A1	3-oxo-5-alpha-steroid 4-dehydrogenase 1	0.176	Alisma orientale
1505	alisol B	P35372	OPRM1	Mu-type opioid receptor	0.173	Alisma orientale
1506	alisol B	P10275	AR	Androgen receptor	0.172	Alisma orientale
1507	alisol B	P08588	ADRB1	Beta-1 adrenergic receptor	0.169	Alisma orientale
1508	alisol B	P19793	RXRA	Retinoic acid receptor RXR-alpha	0.144	Alisma orientale
1509	alisol B	P14060	HSD3B1	3 beta-hydroxysteroid dehydrogenase/Delta 5-->4-isomerase type I	0.136	Alisma orientale
1510	alisol B	P04083	ANXA1	Annexin A1	0.077	Alisma orientale
1511	alisol B	P51843	NR0B1	Nuclear receptor 0B1	0.077	Alisma orientale
1512	alisol B	P47712	PLA2G4A	Cytosolic phospholipase A2	0.071	Alisma orientale
1513	alisol B	P28845	HSD11B1	Corticosteroid 11-beta-dehydrogenase isozyme 1	0.071	Alisma orientale
1514	alisol B	P30968	GNRHR	Gonadotropin-releasing hormone receptor	0.062	Alisma orientale
1515	alisol B	P31213	SRD5A2	3-oxo-5-alpha-steroid 4-dehydrogenase 2	0.062	Alisma orientale
1516	alisol B	Q96P88	GNRHR2	Gonadotropin-releasing hormone II receptor	0.062	Alisma orientale
1517	alisol B	P16471	PRLR	Prolactin receptor	0.059	Alisma orientale
1518	alisol B	Q92731	ESR2	Estrogen receptor beta	0.059	Alisma orientale
1519	alisol B	P26439	HSD3B2	3 beta-hydroxysteroid dehydrogenase/Delta 5-->4-isomerase type II	0.051	Alisma orientale
1520	alisol B	Q15788	NCOA1	Nuclear receptor coactivator 1	0.047	Alisma orientale
1521	alisol B	Q14994	NR1I3	Nuclear receptor subfamily 1 group I member 3	0.047	Alisma orientale
1522	alisol B	P28702	RXRB	Retinoic acid receptor RXR-beta	0.047	Alisma orientale
1523	alisol B	P01834	IGKC	Ig kappa chain C region	0.024	Alisma orientale
1524	alisol B	P01857	IGHG1	Ig gamma-1 chain C region	0.024	Alisma orientale
1525	alisol B	P01859	IGHG2	Ig gamma-2 chain C region	0.024	Alisma orientale
1526	alisol B	Q06520	SULT2A1	Bile salt sulfotransferase	0.017	Alisma orientale
1527	alisol B monoacetate	P06401	PGR	Progesterone receptor	1	Alisma orientale
1528	alisol B monoacetate	P04150	NR3C1	Glucocorticoid receptor	0.761	Alisma orientale
1529	alisol B monoacetate	P08235	NR3C2	Mineralocorticoid receptor	0.529	Alisma orientale
1530	alisol B monoacetate	P03372	ESR1	Estrogen receptor	0.354	Alisma orientale
1531	alisol B monoacetate	P14061	HSD17B1	Estradiol 17-beta-dehydrogenase 1	0.225	Alisma orientale
1532	alisol B monoacetate	P10275	AR	Androgen receptor	0.199	Alisma orientale
1533	alisol B monoacetate	P19793	RXRA	Retinoic acid receptor RXR-alpha	0.171	Alisma orientale
1534	alisol B monoacetate	P04083	ANXA1	Annexin A1	0.076	Alisma orientale
1535	alisol B monoacetate	P51843	NR0B1	Nuclear receptor 0B1	0.076	Alisma orientale
1536	alisol B monoacetate	P47712	PLA2G4A	Cytosolic phospholipase A2	0.066	Alisma orientale
1537	alisol B monoacetate	P18405	SRD5A1	3-oxo-5-alpha-steroid 4-dehydrogenase 1	0.061	Alisma orientale
1538	alisol B monoacetate	P31213	SRD5A2	3-oxo-5-alpha-steroid 4-dehydrogenase 2	0.061	Alisma orientale
1539	alisol B monoacetate	P28845	HSD11B1	Corticosteroid 11-beta-dehydrogenase isozyme 1	0.059	Alisma orientale
1540	alisol B monoacetate	P08172	CHRM2	Muscarinic acetylcholine receptor M2	0.053	Alisma orientale
1541	alisol B monoacetate	Q15822	CHRNA2	Neuronal acetylcholine receptor subunit alpha-2	0.053	Alisma orientale
1542	alisol B monoacetate	P30968	GNRHR	Gonadotropin-releasing hormone receptor	0.051	Alisma orientale
1543	alisol B monoacetate	Q96P88	GNRHR2	Gonadotropin-releasing hormone II receptor	0.051	Alisma orientale
1544	alisol B monoacetate	P16471	PRLR	Prolactin receptor	0.049	Alisma orientale
1545	alisol B monoacetate	Q15788	NCOA1	Nuclear receptor coactivator 1	0.036	Alisma orientale
1546	alisol B monoacetate	Q14994	NR1I3	Nuclear receptor subfamily 1 group I member 3	0.036	Alisma orientale
1547	alisol B monoacetate	P28702	RXRB	Retinoic acid receptor RXR-beta	0.036	Alisma orientale
1548	alisol,b,23-acetate	P06401	PGR	Progesterone receptor	1	Alisma orientale
1549	alisol,b,23-acetate	P04150	NR3C1	Glucocorticoid receptor	0.761	Alisma orientale
1550	alisol,b,23-acetate	P08235	NR3C2	Mineralocorticoid receptor	0.529	Alisma orientale
1551	alisol,b,23-acetate	P03372	ESR1	Estrogen receptor	0.354	Alisma orientale
1552	alisol,b,23-acetate	P14061	HSD17B1	Estradiol 17-beta-dehydrogenase 1	0.225	Alisma orientale
1553	alisol,b,23-acetate	P10275	AR	Androgen receptor	0.199	Alisma orientale
1554	alisol,b,23-acetate	P19793	RXRA	Retinoic acid receptor RXR-alpha	0.171	Alisma orientale
1555	alisol,b,23-acetate	P04083	ANXA1	Annexin A1	0.076	Alisma orientale
1556	alisol,b,23-acetate	P51843	NR0B1	Nuclear receptor 0B1	0.076	Alisma orientale
1557	alisol,b,23-acetate	P47712	PLA2G4A	Cytosolic phospholipase A2	0.066	Alisma orientale
1558	alisol,b,23-acetate	P18405	SRD5A1	3-oxo-5-alpha-steroid 4-dehydrogenase 1	0.061	Alisma orientale
1559	alisol,b,23-acetate	P31213	SRD5A2	3-oxo-5-alpha-steroid 4-dehydrogenase 2	0.061	Alisma orientale
1560	alisol,b,23-acetate	P28845	HSD11B1	Corticosteroid 11-beta-dehydrogenase isozyme 1	0.059	Alisma orientale
1561	alisol,b,23-acetate	P08172	CHRM2	Muscarinic acetylcholine receptor M2	0.053	Alisma orientale
1562	alisol,b,23-acetate	Q15822	CHRNA2	Neuronal acetylcholine receptor subunit alpha-2	0.053	Alisma orientale
1563	alisol,b,23-acetate	P30968	GNRHR	Gonadotropin-releasing hormone receptor	0.051	Alisma orientale
1564	alisol,b,23-acetate	Q96P88	GNRHR2	Gonadotropin-releasing hormone II receptor	0.051	Alisma orientale
1565	alisol,b,23-acetate	P16471	PRLR	Prolactin receptor	0.049	Alisma orientale
1566	alisol,b,23-acetate	Q15788	NCOA1	Nuclear receptor coactivator 1	0.036	Alisma orientale
1567	alisol,b,23-acetate	Q14994	NR1I3	Nuclear receptor subfamily 1 group I member 3	0.036	Alisma orientale
1568	alisol,b,23-acetate	P28702	RXRB	Retinoic acid receptor RXR-beta	0.036	Alisma orientale
1569	alisol,f	P06401	PGR	Progesterone receptor	1	Alisma orientale
1570	alisol,f	P04150	NR3C1	Glucocorticoid receptor	0.846	Alisma orientale
1571	alisol,f	P08172	CHRM2	Muscarinic acetylcholine receptor M2	0.593	Alisma orientale
1572	alisol,f	Q15822	CHRNA2	Neuronal acetylcholine receptor subunit alpha-2	0.593	Alisma orientale
1573	alisol,f	P08235	NR3C2	Mineralocorticoid receptor	0.393	Alisma orientale
1574	alisol,f	P19835	CEL	Bile salt-activated lipase	0.382	Alisma orientale
1575	alisol,f	P03372	ESR1	Estrogen receptor	0.318	Alisma orientale
1576	alisol,f	P10275	AR	Androgen receptor	0.318	Alisma orientale
1577	alisol,f	P14061	HSD17B1	Estradiol 17-beta-dehydrogenase 1	0.289	Alisma orientale
1578	alisol,f	Q14524	SCN5A	Sodium channel protein type 5 subunit alpha	0.194	Alisma orientale
1579	alisol,f	O00180	KCNK1	Potassium channel subfamily K member 1	0.194	Alisma orientale
1580	alisol,f	P04083	ANXA1	Annexin A1	0.173	Alisma orientale
1581	alisol,f	P51843	NR0B1	Nuclear receptor 0B1	0.173	Alisma orientale
1582	alisol,f	P18405	SRD5A1	3-oxo-5-alpha-steroid 4-dehydrogenase 1	0.172	Alisma orientale
1583	alisol,f	P31213	SRD5A2	3-oxo-5-alpha-steroid 4-dehydrogenase 2	0.172	Alisma orientale
1584	alisol,f	P47712	PLA2G4A	Cytosolic phospholipase A2	0.164	Alisma orientale
1585	alisol,f	P14770	GP9	Platelet glycoprotein IX	0.164	Alisma orientale
1586	alisol,f	P30968	GNRHR	Gonadotropin-releasing hormone receptor	0.136	Alisma orientale
1587	alisol,f	Q96P88	GNRHR2	Gonadotropin-releasing hormone II receptor	0.136	Alisma orientale
1588	alisol,f	P16471	PRLR	Prolactin receptor	0.126	Alisma orientale
1589	alisol,f	Q06520	SULT2A1	Bile salt sulfotransferase	0.117	Alisma orientale
1590	alisol,f	Q15788	NCOA1	Nuclear receptor coactivator 1	0.108	Alisma orientale
1591	alisol,f	Q14994	NR1I3	Nuclear receptor subfamily 1 group I member 3	0.108	Alisma orientale
1592	alisol,f	P19793	RXRA	Retinoic acid receptor RXR-alpha	0.108	Alisma orientale
1593	alisol,f	P47869	GABRA2	Gamma-aminobutyric-acid receptor subunit alpha-2	0.069	Alisma orientale
1594	alisol,f	P14867	GABRA1	Gamma-aminobutyric-acid receptor subunit alpha-1	0.069	Alisma orientale
1595	alisol,f	Q9Y257	KCNK6	Potassium channel subfamily K member 6	0.069	Alisma orientale
1596	sucrose	P11226	MBL2	Mannose-binding protein C	0.347	Alisma orientale
1597	sucrose	Q5VSK2	#N/A	Macrophage mannose receptor 1-like protein 1	0.303	Alisma orientale
1598	sucrose	P11217	PYGM	Glycogen phosphorylase, muscle form	0.175	Alisma orientale
1599	sucrose	P09848	LCT	Lactase-phlorizin hydrolase	0.175	Alisma orientale
1600	sucrose	O00142	TK2	Thymidine kinase 2, mitochondrial	0.164	Alisma orientale
1601	sucrose	P23921	RRM1	Ribonucleoside-diphosphate reductase large subunit	0.12	Alisma orientale
1602	sucrose	P04818	TYMS	Thymidylate synthase	0.12	Alisma orientale
1603	sucrose	P20839	IMPDH1	Inosine-5'-monophosphate dehydrogenase 1	0.108	Alisma orientale
1604	sucrose	P55263	ADK	Adenosine kinase	0.108	Alisma orientale
1605	sucrose	P49902	NT5C2	Cytosolic purine 5'-nucleotidase	0.108	Alisma orientale
1606	sucrose	P04062	GBA	Glucosylceramidase	0.106	Alisma orientale
1607	sucrose	P33765	#N/A	Adenosine A3 receptor	0.089	Alisma orientale
1608	sucrose	P29275	ADORA2B	Adenosine A2b receptor	0.089	Alisma orientale
1609	sucrose	P05230	FGF1	Heparin-binding growth factor 1	0.089	Alisma orientale
1610	sucrose	P14210	HGF	Hepatocyte growth factor	0.089	Alisma orientale
1611	sucrose	Q9Y663	HS3ST3A1	Heparan sulfate glucosamine 3-O-sulfotransferase 3A1	0.089	Alisma orientale
1612	sucrose	P29274	ADORA2A	Adenosine A2a receptor	0.089	Alisma orientale
1613	sucrose	P00439	PAH	Phenylalanine-4-hydroxylase	0.078	Alisma orientale
1614	sucrose	P07550	ADRB2	Beta-2 adrenergic receptor	0.067	Alisma orientale
1615	sucrose	P08588	ADRB1	Beta-1 adrenergic receptor	0.067	Alisma orientale
1616	sucrose	P35348	ADRA1A	Alpha-1A adrenergic receptor	0.067	Alisma orientale
1617	sucrose	P35368	ADRA1B	Alpha-1B adrenergic receptor	0.067	Alisma orientale
1618	sucrose	P25100	ADRA1D	Alpha-1D adrenergic receptor	0.067	Alisma orientale
1619	sucrose	P08913	ADRA2A	Alpha-2A adrenergic receptor	0.067	Alisma orientale
1620	sucrose	P18089	ADRA2B	Alpha-2B adrenergic receptor	0.067	Alisma orientale
1621	sucrose	P19961	AMY2B	Alpha-amylase 2B	0.043	Alisma orientale
1622	sucrose	Q9NZD2	GLTP	Glycolipid transfer protein	0.024	Alisma orientale
1623	sucrose	Q7Z4J2	GLT6D1	Glycosyltransferase 6 domain-containing protein 1	0.024	Alisma orientale
1624	sucrose	P00492	HPRT1	Hypoxanthine-guanine phosphoribosyltransferase	0.022	Alisma orientale
1625	sucrose	P07741	APRT	Adenine phosphoribosyltransferase	0.022	Alisma orientale
1626	sucrose	P01857	IGHG1	Ig gamma-1 chain C region	0.02	Alisma orientale
1627	sucrose	P22303	ACHE	Acetylcholinesterase	0.02	Alisma orientale
1628	sucrose	Q9Y286	SIGLEC7	Sialic acid-binding Ig-like lectin 7	0.02	Alisma orientale
1629	sucrose	P12821	ACE	Angiotensin-converting enzyme	0.02	Alisma orientale
1630	sucrose	P29474	NOS3	Nitric-oxide synthase, endothelial	0.014	Alisma orientale
1631	sucrose	P29475	NOS1	Nitric-oxide synthase, brain	0.014	Alisma orientale
1632	sucrose	P18825	ADRA2C	Alpha-2C adrenergic receptor	0.004	Alisma orientale
1633	alisol A	P06401	PGR	Progesterone receptor	1	Alisma orientale
1634	alisol A	P04150	NR3C1	Glucocorticoid receptor	0.694	Alisma orientale
1635	alisol A	P08235	NR3C2	Mineralocorticoid receptor	0.655	Alisma orientale
1636	alisol A	P03372	ESR1	Estrogen receptor	0.458	Alisma orientale
1637	alisol A	P14061	HSD17B1	Estradiol 17-beta-dehydrogenase 1	0.342	Alisma orientale
1638	alisol A	P08588	ADRB1	Beta-1 adrenergic receptor	0.317	Alisma orientale
1639	alisol A	P10275	AR	Androgen receptor	0.285	Alisma orientale
1640	alisol A	P18405	SRD5A1	3-oxo-5-alpha-steroid 4-dehydrogenase 1	0.144	Alisma orientale
1641	alisol A	P31213	SRD5A2	3-oxo-5-alpha-steroid 4-dehydrogenase 2	0.144	Alisma orientale
1642	alisol A	P04083	ANXA1	Annexin A1	0.138	Alisma orientale
1643	alisol A	P51843	NR0B1	Nuclear receptor 0B1	0.138	Alisma orientale
1644	alisol A	P47712	PLA2G4A	Cytosolic phospholipase A2	0.13	Alisma orientale
1645	alisol A	P28845	HSD11B1	Corticosteroid 11-beta-dehydrogenase isozyme 1	0.128	Alisma orientale
1646	alisol A	P30968	GNRHR	Gonadotropin-releasing hormone receptor	0.118	Alisma orientale
1647	alisol A	Q96P88	GNRHR2	Gonadotropin-releasing hormone II receptor	0.118	Alisma orientale
1648	alisol A	P16471	PRLR	Prolactin receptor	0.115	Alisma orientale
1649	alisol A	Q15788	NCOA1	Nuclear receptor coactivator 1	0.094	Alisma orientale
1650	alisol A	Q14994	NR1I3	Nuclear receptor subfamily 1 group I member 3	0.094	Alisma orientale
1651	alisol A	P19793	RXRA	Retinoic acid receptor RXR-alpha	0.094	Alisma orientale
1652	glycerol palmitate	P04070	PROC	Vitamin K-dependent protein C	0.904	Alisma orientale
1653	glycerol palmitate	P61626	LYZ	Lysozyme C	0.849	Alisma orientale
1654	glycerol palmitate	P04118	CLPS	Colipase	0.833	Alisma orientale
1655	glycerol palmitate	P80188	LCN2	Neutrophil gelatinase-associated lipocalin	0.704	Alisma orientale
1656	glycerol palmitate	P69905	HBA1	Hemoglobin subunit alpha	0.574	Alisma orientale
1657	glycerol palmitate	P05019	IGF1	Insulin-like growth factor IB	0.375	Alisma orientale
1658	glycerol palmitate	Q9NZD2	GLTP	Glycolipid transfer protein	0.349	Alisma orientale
1659	glycerol palmitate	P04054	PLA2G1B	Phospholipase A2	0.321	Alisma orientale
1660	glycerol palmitate	P14555	PLA2G2A	Phospholipase A2, membrane associated	0.321	Alisma orientale
1661	glycerol palmitate	P01834	IGKC	Ig kappa chain C region	0.31	Alisma orientale
1662	glycerol palmitate	P16233	PNLIP	Pancreatic triacylglycerol lipase	0.263	Alisma orientale
1663	glycerol palmitate	P07098	LIPF	Gastric triacylglycerol lipase	0.263	Alisma orientale
1664	glycerol palmitate	O43617	TRAPPC3	Trafficking protein particle complex subunit 3	0.235	Alisma orientale
1665	glycerol palmitate	P08100	RHO	Rhodopsin	0.171	Alisma orientale
1666	glycerol palmitate	P08588	ADRB1	Beta-1 adrenergic receptor	0.164	Alisma orientale
1667	glycerol palmitate	P16118	PFKFB1	6-phosphofructo-2-kinase/fructose-2,6-biphosphatase 1	0.147	Alisma orientale
1668	glycerol palmitate	P05062	ALDOB	Fructose-bisphosphate aldolase B	0.147	Alisma orientale
1669	glycerol palmitate	P17900	GM2A	Ganglioside GM2 activator	0.124	Alisma orientale
1670	glycerol palmitate	Q9Y6Y9	LY96	Lymphocyte antigen 96	0.114	Alisma orientale
1671	glycerol palmitate	P02689	PMP2	Myelin P2 protein	0.091	Alisma orientale
1672	glycerol palmitate	P09958	FURIN	Furin	0.087	Alisma orientale
1673	glycerol palmitate	Q02127	DHODH	Dihydroorotate dehydrogenase, mitochondrial	0.079	Alisma orientale
1674	glycerol palmitate	Q86SZ2	TRAPPC6B	Trafficking protein particle complex subunit 6B	0.048	Alisma orientale
1675	glycerol palmitate	Q8IUR0	TRAPPC5	Trafficking protein particle complex subunit 5	0.048	Alisma orientale
1676	glycerol palmitate	Q9Y296	TRAPPC4	Trafficking protein particle complex subunit 4	0.048	Alisma orientale
1677	glycerol palmitate	Q9Y5R8	TRAPPC1	Trafficking protein particle complex subunit 1	0.048	Alisma orientale
1678	glycerol palmitate	O75865	TRAPPC6A	Trafficking protein particle complex subunit 6A	0.048	Alisma orientale
1679	glycerol palmitate	P62158	#N/A	Calmodulin	0.028	Alisma orientale
1680	glycerol palmitate	O75521	ECI2	Peroxisomal 3,2-trans-enoyl-CoA isomerase	0.028	Alisma orientale
1681	glycerol palmitate	P35243	RCVRN	Recoverin	0.028	Alisma orientale
1682	glycerol palmitate	P41235	HNF4A	Hepatocyte nuclear factor 4-alpha	0.028	Alisma orientale
1683	glycerol palmitate	P01308	INS	Insulin	0.028	Alisma orientale
1684	glycerol palmitate	Q15788	NCOA1	Nuclear receptor coactivator 1	0.028	Alisma orientale
1685	glycerol palmitate	P62330	ARF6	ADP-ribosylation factor 6	0.028	Alisma orientale
1686	glycerol palmitate	P62942	FKBP1A	FK506-binding protein 1A	0.028	Alisma orientale
1687	glycerol palmitate	P63098	PPP3R1	Calcineurin subunit B isoform 1	0.028	Alisma orientale
1688	glycerol palmitate	P00519	ABL1	Proto-oncogene tyrosine-protein kinase ABL1	0.028	Alisma orientale
1689	glycerol palmitate	P84077	ARF1	ADP-ribosylation factor 1	0.028	Alisma orientale
1690	glycerol palmitate	Q08209	PPP3CA	Serine/threonine-protein phosphatase 2B catalytic subunit alpha isoform	0.028	Alisma orientale
1691	glycerol palmitate	P43080	GUCA1A	Guanylyl cyclase-activating protein 1	0.028	Alisma orientale
1692	glycerol palmitate	P15151	PVR	Poliovirus receptor	0.028	Alisma orientale
1693	glycerol palmitate	O00206	TLR4	Toll-like receptor 4	0.028	Alisma orientale
1694	glycerol palmitate	P17612	PRKACA	cAMP-dependent protein kinase catalytic subunit alpha	0.028	Alisma orientale
1695	glycerol palmitate	P61925	PKIA	cAMP-dependent protein kinase inhibitor alpha	0.028	Alisma orientale
1696	glycerol palmitate	P10632	CYP2C8	Cytochrome P450 2C8	0.023	Alisma orientale
1697	glycerol palmitate	P00709	LALBA	Alpha-lactalbumin	0.023	Alisma orientale
1698	glycerol palmitate	P09466	PAEP	Glycodelin	0.023	Alisma orientale
1699	glycerol palmitate	Q14541	HNF4G	Hepatocyte nuclear factor 4-gamma	0.023	Alisma orientale
1700	glycerol palmitate	O76054	SEC14L2	SEC14-like protein 2	0.023	Alisma orientale
1701	healip	P04070	PROC	Vitamin K-dependent protein C	0.737	Alisma orientale
1702	healip	P61626	LYZ	Lysozyme C	0.673	Alisma orientale
1703	healip	P04118	CLPS	Colipase	0.614	Alisma orientale
1704	healip	P05019	IGF1	Insulin-like growth factor IB	0.3	Alisma orientale
1705	healip	P04054	PLA2G1B	Phospholipase A2	0.275	Alisma orientale
1706	healip	P14555	PLA2G2A	Phospholipase A2, membrane associated	0.275	Alisma orientale
1707	healip	Q9NZD2	GLTP	Glycolipid transfer protein	0.254	Alisma orientale
1708	healip	P16233	PNLIP	Pancreatic triacylglycerol lipase	0.227	Alisma orientale
1709	healip	P07098	LIPF	Gastric triacylglycerol lipase	0.227	Alisma orientale
1710	healip	O43617	TRAPPC3	Trafficking protein particle complex subunit 3	0.172	Alisma orientale
1711	healip	P08100	RHO	Rhodopsin	0.136	Alisma orientale
1712	healip	P17900	GM2A	Ganglioside GM2 activator	0.079	Alisma orientale
1713	healip	Q9Y6Y9	LY96	Lymphocyte antigen 96	0.075	Alisma orientale
1714	healip	P02689	PMP2	Myelin P2 protein	0.072	Alisma orientale
1715	healip	P09958	FURIN	Furin	0.062	Alisma orientale
1716	healip	Q02127	DHODH	Dihydroorotate dehydrogenase, mitochondrial	0.06	Alisma orientale
1717	healip	Q86SZ2	TRAPPC6B	Trafficking protein particle complex subunit 6B	0.033	Alisma orientale
1718	healip	Q8IUR0	TRAPPC5	Trafficking protein particle complex subunit 5	0.033	Alisma orientale
1719	healip	Q9Y296	TRAPPC4	Trafficking protein particle complex subunit 4	0.033	Alisma orientale
1720	healip	Q9Y5R8	TRAPPC1	Trafficking protein particle complex subunit 1	0.033	Alisma orientale
1721	healip	O75865	TRAPPC6A	Trafficking protein particle complex subunit 6A	0.033	Alisma orientale
1722	healip	P10632	CYP2C8	Cytochrome P450 2C8	0.017	Alisma orientale
1723	healip	P00709	LALBA	Alpha-lactalbumin	0.017	Alisma orientale
1724	healip	P09466	PAEP	Glycodelin	0.017	Alisma orientale
1725	healip	Q14541	HNF4G	Hepatocyte nuclear factor 4-gamma	0.017	Alisma orientale
1726	healip	O76054	SEC14L2	SEC14-like protein 2	0.017	Alisma orientale
1727	healip	P62158	#N/A	Calmodulin	0.013	Alisma orientale
1728	healip	O75521	ECI2	Peroxisomal 3,2-trans-enoyl-CoA isomerase	0.013	Alisma orientale
1729	healip	P35243	RCVRN	Recoverin	0.013	Alisma orientale
1730	healip	P41235	HNF4A	Hepatocyte nuclear factor 4-alpha	0.013	Alisma orientale
1731	healip	P01308	INS	Insulin	0.013	Alisma orientale
1732	healip	Q15788	NCOA1	Nuclear receptor coactivator 1	0.013	Alisma orientale
1733	healip	P62330	ARF6	ADP-ribosylation factor 6	0.013	Alisma orientale
1734	healip	P62942	FKBP1A	FK506-binding protein 1A	0.013	Alisma orientale
1735	healip	P63098	PPP3R1	Calcineurin subunit B isoform 1	0.013	Alisma orientale
1736	healip	P00519	ABL1	Proto-oncogene tyrosine-protein kinase ABL1	0.013	Alisma orientale
1737	healip	P84077	ARF1	ADP-ribosylation factor 1	0.013	Alisma orientale
1738	healip	Q08209	PPP3CA	Serine/threonine-protein phosphatase 2B catalytic subunit alpha isoform	0.013	Alisma orientale
1739	healip	P43080	GUCA1A	Guanylyl cyclase-activating protein 1	0.013	Alisma orientale
1740	healip	P15151	PVR	Poliovirus receptor	0.013	Alisma orientale
1741	healip	O00206	TLR4	Toll-like receptor 4	0.013	Alisma orientale
1742	healip	P17612	PRKACA	cAMP-dependent protein kinase catalytic subunit alpha	0.013	Alisma orientale
1743	healip	P61925	PKIA	cAMP-dependent protein kinase inhibitor alpha	0.013	Alisma orientale
1744	1-monolinolein	P04070	PROC	Vitamin K-dependent protein C	0.929	Alisma orientale
1745	1-monolinolein	P61626	LYZ	Lysozyme C	0.901	Alisma orientale
1746	1-monolinolein	P04118	CLPS	Colipase	0.882	Alisma orientale
1747	1-monolinolein	P80188	LCN2	Neutrophil gelatinase-associated lipocalin	0.804	Alisma orientale
1748	1-monolinolein	P23219	PTGS1	Prostaglandin G/H synthase 1	0.802	Alisma orientale
1749	1-monolinolein	Q9NZD2	GLTP	Glycolipid transfer protein	0.519	Alisma orientale
1750	1-monolinolein	P01834	IGKC	Ig kappa chain C region	0.366	Alisma orientale
1751	1-monolinolein	P04054	PLA2G1B	Phospholipase A2	0.361	Alisma orientale
1752	1-monolinolein	P14555	PLA2G2A	Phospholipase A2, membrane associated	0.361	Alisma orientale
1753	1-monolinolein	P05019	IGF1	Insulin-like growth factor IB	0.35	Alisma orientale
1754	1-monolinolein	P43119	PTGIR	Prostacyclin receptor	0.322	Alisma orientale
1755	1-monolinolein	Q9H244	P2RY12	P2Y purinoceptor 12	0.322	Alisma orientale
1756	1-monolinolein	P09958	FURIN	Furin	0.217	Alisma orientale
1757	1-monolinolein	O95864	FADS2	Delta-6 fatty acid desaturase	0.198	Alisma orientale
1758	1-monolinolein	P32418	SLC8A1	Sodium/calcium exchanger 1	0.198	Alisma orientale
1759	1-monolinolein	Q8NER1	TRPV1	Transient receptor potential cation channel subfamily V member 1	0.198	Alisma orientale
1760	1-monolinolein	O60427	FADS1	BC269730_2	0.198	Alisma orientale
1761	1-monolinolein	O43617	TRAPPC3	Trafficking protein particle complex subunit 3	0.187	Alisma orientale
1762	1-monolinolein	P08100	RHO	Rhodopsin	0.154	Alisma orientale
1763	1-monolinolein	P02689	PMP2	Myelin P2 protein	0.082	Alisma orientale
1764	1-monolinolein	Q9Y6Y9	LY96	Lymphocyte antigen 96	0.071	Alisma orientale
1765	1-monolinolein	Q02127	DHODH	Dihydroorotate dehydrogenase, mitochondrial	0.064	Alisma orientale
1766	1-monolinolein	Q86SZ2	TRAPPC6B	Trafficking protein particle complex subunit 6B	0.039	Alisma orientale
1767	1-monolinolein	Q8IUR0	TRAPPC5	Trafficking protein particle complex subunit 5	0.039	Alisma orientale
1768	1-monolinolein	Q9Y296	TRAPPC4	Trafficking protein particle complex subunit 4	0.039	Alisma orientale
1769	1-monolinolein	Q9Y5R8	TRAPPC1	Trafficking protein particle complex subunit 1	0.039	Alisma orientale
1770	1-monolinolein	O75865	TRAPPC6A	Trafficking protein particle complex subunit 6A	0.039	Alisma orientale
1771	1-monolinolein	P10632	CYP2C8	Cytochrome P450 2C8	0.022	Alisma orientale
1772	1-monolinolein	P00709	LALBA	Alpha-lactalbumin	0.022	Alisma orientale
1773	1-monolinolein	P09466	PAEP	Glycodelin	0.022	Alisma orientale
1774	1-monolinolein	Q14541	HNF4G	Hepatocyte nuclear factor 4-gamma	0.022	Alisma orientale
1775	1-monolinolein	O76054	SEC14L2	SEC14-like protein 2	0.022	Alisma orientale
1776	1-monolinolein	P62158	#N/A	Calmodulin	0.006	Alisma orientale
1777	1-monolinolein	O75521	ECI2	Peroxisomal 3,2-trans-enoyl-CoA isomerase	0.006	Alisma orientale
1778	1-monolinolein	P35243	RCVRN	Recoverin	0.006	Alisma orientale
1779	1-monolinolein	P41235	HNF4A	Hepatocyte nuclear factor 4-alpha	0.006	Alisma orientale
1780	1-monolinolein	P01308	INS	Insulin	0.006	Alisma orientale
1781	1-monolinolein	Q15788	NCOA1	Nuclear receptor coactivator 1	0.006	Alisma orientale
1782	1-monolinolein	P62330	ARF6	ADP-ribosylation factor 6	0.006	Alisma orientale
1783	1-monolinolein	P17900	GM2A	Ganglioside GM2 activator	0.006	Alisma orientale
1784	1-monolinolein	P62942	FKBP1A	FK506-binding protein 1A	0.006	Alisma orientale
1785	1-monolinolein	P63098	PPP3R1	Calcineurin subunit B isoform 1	0.006	Alisma orientale
1786	1-monolinolein	P00519	ABL1	Proto-oncogene tyrosine-protein kinase ABL1	0.006	Alisma orientale
1787	1-monolinolein	P84077	ARF1	ADP-ribosylation factor 1	0.006	Alisma orientale
1788	1-monolinolein	Q08209	PPP3CA	Serine/threonine-protein phosphatase 2B catalytic subunit alpha isoform	0.006	Alisma orientale
1789	1-monolinolein	P43080	GUCA1A	Guanylyl cyclase-activating protein 1	0.006	Alisma orientale
1790	1-monolinolein	P15151	PVR	Poliovirus receptor	0.006	Alisma orientale
1791	1-monolinolein	O00206	TLR4	Toll-like receptor 4	0.006	Alisma orientale
1792	1-monolinolein	P17612	PRKACA	cAMP-dependent protein kinase catalytic subunit alpha	0.006	Alisma orientale
1793	1-monolinolein	P61925	PKIA	cAMP-dependent protein kinase inhibitor alpha	0.006	Alisma orientale
1794	sitogluside	P06401	PGR	Progesterone receptor	1	Angelica sinensis
1795	sitogluside	P03372	ESR1	Estrogen receptor	0.402	Angelica sinensis
1796	sitogluside	P08235	NR3C2	Mineralocorticoid receptor	0.266	Angelica sinensis
1797	sitogluside	P30968	GNRHR	Gonadotropin-releasing hormone receptor	0.118	Angelica sinensis
1798	sitogluside	Q96P88	GNRHR2	Gonadotropin-releasing hormone II receptor	0.118	Angelica sinensis
1799	sitogluside	P10275	AR	Androgen receptor	0.118	Angelica sinensis
1800	sitogluside	P11137	MAP2	Microtubule-associated protein 2	0.112	Angelica sinensis
1801	sitogluside	P78559	MAP1A	Microtubule-associated protein 1A	0.112	Angelica sinensis
1802	sitogluside	Q15788	NCOA1	Nuclear receptor coactivator 1	0.083	Angelica sinensis
1803	sitogluside	Q14994	NR1I3	Nuclear receptor subfamily 1 group I member 3	0.083	Angelica sinensis
1804	sitogluside	P19793	RXRA	Retinoic acid receptor RXR-alpha	0.083	Angelica sinensis
1805	β-sitosterol	P06401	PGR	Progesterone receptor	1	Angelica sinensis
1806	β-sitosterol	P03372	ESR1	Estrogen receptor	0.921	Angelica sinensis
1807	β-sitosterol	P08235	NR3C2	Mineralocorticoid receptor	0.243	Angelica sinensis
1808	β-sitosterol	P04150	NR3C1	Glucocorticoid receptor	0.235	Angelica sinensis
1809	β-sitosterol	P10275	AR	Androgen receptor	0.179	Angelica sinensis
1810	β-sitosterol	P14061	HSD17B1	Estradiol 17-beta-dehydrogenase 1	0.152	Angelica sinensis
1811	β-sitosterol	P31213	SRD5A2	3-oxo-5-alpha-steroid 4-dehydrogenase 2	0.114	Angelica sinensis
1812	β-sitosterol	P18405	SRD5A1	3-oxo-5-alpha-steroid 4-dehydrogenase 1	0.112	Angelica sinensis
1813	β-sitosterol	Q92731	ESR2	Estrogen receptor beta	0.111	Angelica sinensis
1814	β-sitosterol	P14060	HSD3B1	3 beta-hydroxysteroid dehydrogenase/Delta 5-->4-isomerase type I	0.087	Angelica sinensis
1815	β-sitosterol	Q15788	NCOA1	Nuclear receptor coactivator 1	0.086	Angelica sinensis
1816	β-sitosterol	P19793	RXRA	Retinoic acid receptor RXR-alpha	0.086	Angelica sinensis
1817	β-sitosterol	Q9UBT6	POLK	DNA polymerase kappa	0.076	Angelica sinensis
1818	β-sitosterol	Q9HCD5	NCOA5	Nuclear receptor coactivator 5	0.076	Angelica sinensis
1819	β-sitosterol	P38435	GGCX	Vitamin K-dependent gamma-carboxylase	0.074	Angelica sinensis
1820	β-sitosterol	Q04828	AKR1C1	Aldo-keto reductase family 1 member C1	0.071	Angelica sinensis
1821	β-sitosterol	P08631	HCK	Tyrosine-protein kinase HCK	0.068	Angelica sinensis
1822	β-sitosterol	Q8NFA2	NOXO1	NADPH oxidase organizer 1	0.067	Angelica sinensis
1823	β-sitosterol	P22303	ACHE	Acetylcholinesterase	0.067	Angelica sinensis
1824	β-sitosterol	Q06520	SULT2A1	Bile salt sulfotransferase	0.049	Angelica sinensis
1825	β-sitosterol	P16471	PRLR	Prolactin receptor	0.042	Angelica sinensis
1826	β-sitosterol	P30968	GNRHR	Gonadotropin-releasing hormone receptor	0.042	Angelica sinensis
1827	β-sitosterol	Q96P88	GNRHR2	Gonadotropin-releasing hormone II receptor	0.042	Angelica sinensis
1828	β-sitosterol	P47712	PLA2G4A	Cytosolic phospholipase A2	0.04	Angelica sinensis
1829	β-sitosterol	P35354	PTGS2	Prostaglandin G/H synthase 2	0.038	Angelica sinensis
1830	β-sitosterol	P04083	ANXA1	Annexin A1	0.037	Angelica sinensis
1831	β-sitosterol	P51843	NR0B1	Nuclear receptor 0B1	0.037	Angelica sinensis
1832	β-sitosterol	P26439	HSD3B2	3 beta-hydroxysteroid dehydrogenase/Delta 5-->4-isomerase type II	0.036	Angelica sinensis
1833	β-sitosterol	P23975	SLC6A2	Sodium-dependent noradrenaline transporter	0.031	Angelica sinensis
1834	β-sitosterol	P20309	CHRM3	Muscarinic acetylcholine receptor M3	0.031	Angelica sinensis
1835	β-sitosterol	Q14994	NR1I3	Nuclear receptor subfamily 1 group I member 3	0.03	Angelica sinensis
1836	β-sitosterol	P28702	RXRB	Retinoic acid receptor RXR-beta	0.029	Angelica sinensis
1837	β-sitosterol	P06239	LCK	Proto-oncogene tyrosine-protein kinase LCK	0.022	Angelica sinensis
1838	β-sitosterol	P07948	LYN	Tyrosine-protein kinase Lyn	0.022	Angelica sinensis
1839	β-sitosterol	Q8NBQ5	HSD17B11	Dehydrogenase/reductase SDR family member 8	0.011	Angelica sinensis
1840	β-sitosterol	P01834	IGKC	Ig kappa chain C region	0.008	Angelica sinensis
1841	β-sitosterol	P01859	IGHG2	Ig gamma-2 chain C region	0.008	Angelica sinensis
1842	β-sitosterol	P01857	IGHG1	Ig gamma-1 chain C region	0.008	Angelica sinensis
1843	β-sitosterol	P27361	MAPK3	Mitogen-activated protein kinase 3	0.006	Angelica sinensis
1844	β-sitosterol	P15121	AKR1B1	Aldose reductase	0.006	Angelica sinensis
1845	β-sitosterol	Q03181	PPARD	Peroxisome proliferator-activated receptor delta	0.006	Angelica sinensis
1846	β-sitosterol	P23219	PTGS1	Prostaglandin G/H synthase 1	0.006	Angelica sinensis
1847	β-sitosterol	P31645	SLC6A4	Sodium-dependent serotonin transporter	0.003	Angelica sinensis
1848	β-sitosterol	P11229	CHRM1	Muscarinic acetylcholine receptor M1	0.002	Angelica sinensis
1849	β-sitosterol	P08172	CHRM2	Muscarinic acetylcholine receptor M2	0.002	Angelica sinensis
1850	β-sitosterol	P08173	CHRM4	Muscarinic acetylcholine receptor M4	0.002	Angelica sinensis
1851	β-sitosterol	P08912	CHRM5	Muscarinic acetylcholine receptor M5	0.002	Angelica sinensis
1852	β-sitosterol	P35367	HRH1	Histamine H1 receptor	0.002	Angelica sinensis
1853	Stigmasterol	P06401	PGR	Progesterone receptor	1	Angelica sinensis
1854	Stigmasterol	P03372	ESR1	Estrogen receptor	0.925	Angelica sinensis
1855	Stigmasterol	P08235	NR3C2	Mineralocorticoid receptor	0.324	Angelica sinensis
1856	Stigmasterol	P04150	NR3C1	Glucocorticoid receptor	0.249	Angelica sinensis
1857	Stigmasterol	P10275	AR	Androgen receptor	0.196	Angelica sinensis
1858	Stigmasterol	P14061	HSD17B1	Estradiol 17-beta-dehydrogenase 1	0.171	Angelica sinensis
1859	Stigmasterol	P31213	SRD5A2	3-oxo-5-alpha-steroid 4-dehydrogenase 2	0.133	Angelica sinensis
1860	Stigmasterol	P18405	SRD5A1	3-oxo-5-alpha-steroid 4-dehydrogenase 1	0.131	Angelica sinensis
1861	Stigmasterol	Q92731	ESR2	Estrogen receptor beta	0.13	Angelica sinensis
1862	Stigmasterol	Q15788	NCOA1	Nuclear receptor coactivator 1	0.107	Angelica sinensis
1863	Stigmasterol	P14060	HSD3B1	3 beta-hydroxysteroid dehydrogenase/Delta 5-->4-isomerase type I	0.106	Angelica sinensis
1864	Stigmasterol	P19793	RXRA	Retinoic acid receptor RXR-alpha	0.106	Angelica sinensis
1865	Stigmasterol	Q9HCD5	NCOA5	Nuclear receptor coactivator 5	0.096	Angelica sinensis
1866	Stigmasterol	Q9UBT6	POLK	DNA polymerase kappa	0.095	Angelica sinensis
1867	Stigmasterol	Q04828	AKR1C1	Aldo-keto reductase family 1 member C1	0.091	Angelica sinensis
1868	Stigmasterol	Q13133	NR1H3	Oxysterols receptor LXR-alpha	0.089	Angelica sinensis
1869	Stigmasterol	P08631	HCK	Tyrosine-protein kinase HCK	0.088	Angelica sinensis
1870	Stigmasterol	Q8NFA2	NOXO1	NADPH oxidase organizer 1	0.087	Angelica sinensis
1871	Stigmasterol	P22303	ACHE	Acetylcholinesterase	0.087	Angelica sinensis
1872	Stigmasterol	P35372	OPRM1	Mu-type opioid receptor	0.086	Angelica sinensis
1873	Stigmasterol	O43293	DAPK3	Death-associated protein kinase 3	0.086	Angelica sinensis
1874	Stigmasterol	P11229	CHRM1	Muscarinic acetylcholine receptor M1	0.084	Angelica sinensis
1875	Stigmasterol	P20309	CHRM3	Muscarinic acetylcholine receptor M3	0.084	Angelica sinensis
1876	Stigmasterol	Q06520	SULT2A1	Bile salt sulfotransferase	0.069	Angelica sinensis
1877	Stigmasterol	P16471	PRLR	Prolactin receptor	0.061	Angelica sinensis
1878	Stigmasterol	P30968	GNRHR	Gonadotropin-releasing hormone receptor	0.061	Angelica sinensis
1879	Stigmasterol	Q96P88	GNRHR2	Gonadotropin-releasing hormone II receptor	0.061	Angelica sinensis
1880	Stigmasterol	P28845	HSD11B1	Corticosteroid 11-beta-dehydrogenase isozyme 1	0.06	Angelica sinensis
1881	Stigmasterol	P47712	PLA2G4A	Cytosolic phospholipase A2	0.059	Angelica sinensis
1882	Stigmasterol	P04083	ANXA1	Annexin A1	0.056	Angelica sinensis
1883	Stigmasterol	P51843	NR0B1	Nuclear receptor 0B1	0.056	Angelica sinensis
1884	Stigmasterol	P26439	HSD3B2	3 beta-hydroxysteroid dehydrogenase/Delta 5-->4-isomerase type II	0.055	Angelica sinensis
1885	Stigmasterol	P08172	CHRM2	Muscarinic acetylcholine receptor M2	0.054	Angelica sinensis
1886	Stigmasterol	P08173	CHRM4	Muscarinic acetylcholine receptor M4	0.054	Angelica sinensis
1887	Stigmasterol	P35354	PTGS2	Prostaglandin G/H synthase 2	0.05	Angelica sinensis
1888	Stigmasterol	Q14994	NR1I3	Nuclear receptor subfamily 1 group I member 3	0.05	Angelica sinensis
1889	Stigmasterol	P28702	RXRB	Retinoic acid receptor RXR-beta	0.05	Angelica sinensis
1890	Stigmasterol	P06239	LCK	Proto-oncogene tyrosine-protein kinase LCK	0.042	Angelica sinensis
1891	Stigmasterol	P07948	LYN	Tyrosine-protein kinase Lyn	0.042	Angelica sinensis
1892	Stigmasterol	Q8NBQ5	HSD17B11	Dehydrogenase/reductase SDR family member 8	0.031	Angelica sinensis
1893	Stigmasterol	P01834	IGKC	Ig kappa chain C region	0.028	Angelica sinensis
1894	Stigmasterol	P01859	IGHG2	Ig gamma-2 chain C region	0.028	Angelica sinensis
1895	Stigmasterol	P01857	IGHG1	Ig gamma-1 chain C region	0.028	Angelica sinensis
1896	Stigmasterol	P08912	CHRM5	Muscarinic acetylcholine receptor M5	0.024	Angelica sinensis
1897	Stigmasterol	P23975	SLC6A2	Sodium-dependent noradrenaline transporter	0.024	Angelica sinensis
1898	Stigmasterol	P35367	HRH1	Histamine H1 receptor	0.024	Angelica sinensis
1899	Stigmasterol	P37231	PPARG	Peroxisome proliferator-activated receptor gamma	0.022	Angelica sinensis
1900	Stigmasterol	Q8N8N7	PTGR2	Prostaglandin reductase 2	0.022	Angelica sinensis
1901	Stigmasterol	P23219	PTGS1	Prostaglandin G/H synthase 1	0.022	Angelica sinensis
1902	Stigmasterol	P14555	PLA2G2A	Phospholipase A2, membrane associated	0.022	Angelica sinensis
1903	Stigmasterol	Q04760	GLO1	Lactoylglutathione lyase	0.022	Angelica sinensis
1904	Stigmasterol	Q7Z2Z2	EFL1	Elongation factor Tu GTP-binding domain-containing protein 1	0.02	Angelica sinensis
1905	Stigmasterol	Q99720	SIGMAR1	Sigma 1-type opioid receptor	0.017	Angelica sinensis
1906	Stigmasterol	Q8TCU5	GRIN3A	Glutamate [NMDA] receptor subunit 3A	0.017	Angelica sinensis
1907	Stigmasterol	Q5T1J1	SIGMAR1	Opioid receptor, sigma 1	0.017	Angelica sinensis
1908	Stigmasterol	Q15822	CHRNA2	Neuronal acetylcholine receptor subunit alpha-2	0.017	Angelica sinensis
1909	L-beta,gamma-Dimyristoyl-alpha-cephalin	P04070	PROC	Vitamin K-dependent protein C	0.537	Angelica sinensis
1910	L-beta,gamma-Dimyristoyl-alpha-cephalin	O43617	TRAPPC3	Trafficking protein particle complex subunit 3	0.085	Angelica sinensis
1911	L-beta,gamma-Dimyristoyl-alpha-cephalin	O75865	TRAPPC6A	Trafficking protein particle complex subunit 6A	0.011	Angelica sinensis
1912	L-beta,gamma-Dimyristoyl-alpha-cephalin	Q86SZ2	TRAPPC6B	Trafficking protein particle complex subunit 6B	0.011	Angelica sinensis
1913	L-beta,gamma-Dimyristoyl-alpha-cephalin	Q8IUR0	TRAPPC5	Trafficking protein particle complex subunit 5	0.011	Angelica sinensis
1914	L-beta,gamma-Dimyristoyl-alpha-cephalin	Q9Y296	TRAPPC4	Trafficking protein particle complex subunit 4	0.011	Angelica sinensis
1915	L-beta,gamma-Dimyristoyl-alpha-cephalin	Q9Y5R8	TRAPPC1	Trafficking protein particle complex subunit 1	0.011	Angelica sinensis
1916	Coniferyl ferulate	P17612	PRKACA	cAMP-dependent protein kinase catalytic subunit alpha	1	Angelica sinensis
1917	Coniferyl ferulate	P20248	CCNA2	Cyclin-A2	1	Angelica sinensis
1918	Coniferyl ferulate	Q08499	PDE4D	cAMP-specific 3',5'-cyclic phosphodiesterase 4D	0.922	Angelica sinensis
1919	Coniferyl ferulate	P00918	CA2	Carbonic anhydrase 2	0.409	Angelica sinensis
1920	Coniferyl ferulate	P00915	CA1	Carbonic anhydrase 1	0.395	Angelica sinensis
1921	Coniferyl ferulate	P25101	EDNRA	Endothelin-1 receptor	0.345	Angelica sinensis
1922	Coniferyl ferulate	P80188	LCN2	Neutrophil gelatinase-associated lipocalin	0.343	Angelica sinensis
1923	Coniferyl ferulate	P49841	GSK3B	Glycogen synthase kinase-3 beta	0.185	Angelica sinensis
1924	Coniferyl ferulate	P31751	AKT2	RAC-beta serine/threonine-protein kinase	0.185	Angelica sinensis
1925	Coniferyl ferulate	Q15596	NCOA2	Nuclear receptor coactivator 2	0.081	Angelica sinensis
1926	Coniferyl ferulate	P28702	RXRB	Retinoic acid receptor RXR-beta	0.081	Angelica sinensis
1927	Coniferyl ferulate	P35348	ADRA1A	Alpha-1A adrenergic receptor	0.037	Angelica sinensis
1928	Coniferyl ferulate	P35368	ADRA1B	Alpha-1B adrenergic receptor	0.037	Angelica sinensis
1929	Coniferyl ferulate	Q9H252	KCNH6	Potassium voltage-gated channel subfamily H member 6	0.037	Angelica sinensis
1930	Coniferyl ferulate	P25100	ADRA1D	Alpha-1D adrenergic receptor	0.037	Angelica sinensis
1931	Coniferyl ferulate	Q12809	KCNH2	Potassium voltage-gated channel subfamily H member 2	0.037	Angelica sinensis
1932	1,1,3-trimethylcyclopentane	P03372	ESR1	Estrogen receptor	1	Crataegus pinnatifida
1933	1,1,3-trimethylcyclopentane	Q14524	SCN5A	Sodium channel protein type 5 subunit alpha	0.859	Crataegus pinnatifida
1934	1,1,3-trimethylcyclopentane	P08235	NR3C2	Mineralocorticoid receptor	0.845	Crataegus pinnatifida
1935	1,1,3-trimethylcyclopentane	P06401	PGR	Progesterone receptor	0.834	Crataegus pinnatifida
1936	1,1,3-trimethylcyclopentane	Q15596	NCOA2	Nuclear receptor coactivator 2	0.707	Crataegus pinnatifida
1937	1,1,3-trimethylcyclopentane	P23415	GLRA1	Glycine receptor subunit alpha-1	0.702	Crataegus pinnatifida
1938	1,1,3-trimethylcyclopentane	P35372	OPRM1	Mu-type opioid receptor	0.679	Crataegus pinnatifida
1939	1,1,3-trimethylcyclopentane	Q04828	AKR1C1	Aldo-keto reductase family 1 member C1	0.673	Crataegus pinnatifida
1940	1,1,3-trimethylcyclopentane	P60174	TPI1	Triosephosphate isomerase	0.672	Crataegus pinnatifida
1941	1,1,3-trimethylcyclopentane	P23219	PTGS1	Prostaglandin G/H synthase 1	0.665	Crataegus pinnatifida
1942	1,1,3-trimethylcyclopentane	P35354	PTGS2	Prostaglandin G/H synthase 2	0.66	Crataegus pinnatifida
1943	1,1,3-trimethylcyclopentane	Q9HCD5	NCOA5	Nuclear receptor coactivator 5	0.66	Crataegus pinnatifida
1944	1,1,3-trimethylcyclopentane	Q15648	MED1	Mediator of RNA polymerase II transcription subunit 1	0.652	Crataegus pinnatifida
1945	1,1,3-trimethylcyclopentane	P35348	ADRA1A	Alpha-1A adrenergic receptor	0.588	Crataegus pinnatifida
1946	1,1,3-trimethylcyclopentane	P08913	ADRA2A	Alpha-2A adrenergic receptor	0.588	Crataegus pinnatifida
1947	1,1,3-trimethylcyclopentane	P14061	HSD17B1	Estradiol 17-beta-dehydrogenase 1	0.511	Crataegus pinnatifida
1948	1,1,3-trimethylcyclopentane	Q06520	SULT2A1	Bile salt sulfotransferase	0.5	Crataegus pinnatifida
1949	1,1,3-trimethylcyclopentane	Q09470	KCNA1	Potassium voltage-gated channel subfamily A member 1	0.479	Crataegus pinnatifida
1950	1,1,3-trimethylcyclopentane	P98194	ATP2C1	Calcium-transporting ATPase type 2C member 1	0.479	Crataegus pinnatifida
1951	1,1,3-trimethylcyclopentane	P30049	ATP5F1D	ATP synthase delta chain, mitochondrial	0.479	Crataegus pinnatifida
1952	1,1,3-trimethylcyclopentane	P42261	GRIA1	Glutamate receptor 1	0.479	Crataegus pinnatifida
1953	1,1,3-trimethylcyclopentane	P14867	GABRA1	Gamma-aminobutyric-acid receptor subunit alpha-1	0.479	Crataegus pinnatifida
1954	1,1,3-trimethylcyclopentane	P10275	AR	Androgen receptor	0.478	Crataegus pinnatifida
1955	1,1,3-trimethylcyclopentane	P06730	EIF4E	Eukaryotic translation initiation factor 4E	0.234	Crataegus pinnatifida
1956	1,1,3-trimethylcyclopentane	P06731	CEACAM5	Carcinoembryonic antigen-related cell adhesion molecule 5	0.234	Crataegus pinnatifida
1957	1,1,3-trimethylcyclopentane	P18089	ADRA2B	Alpha-2B adrenergic receptor	0.211	Crataegus pinnatifida
1958	1,1,3-trimethylcyclopentane	P35368	ADRA1B	Alpha-1B adrenergic receptor	0.211	Crataegus pinnatifida
1959	1,1,3-trimethylcyclopentane	P25100	ADRA1D	Alpha-1D adrenergic receptor	0.211	Crataegus pinnatifida
1960	1,1,3-trimethylcyclopentane	P19793	RXRA	Retinoic acid receptor RXR-alpha	0.207	Crataegus pinnatifida
1961	1,1,3-trimethylcyclopentane	P13631	RARG	Retinoic acid receptor gamma-1	0.176	Crataegus pinnatifida
1962	1,1,3-trimethylcyclopentane	P28702	RXRB	Retinoic acid receptor RXR-beta	0.176	Crataegus pinnatifida
1963	1,1,3-trimethylcyclopentane	Q8NBQ5	HSD17B11	Dehydrogenase/reductase SDR family member 8	0.163	Crataegus pinnatifida
1964	1,1,3-trimethylcyclopentane	P46098	HTR3A	5-hydroxytryptamine 3 receptor	0.145	Crataegus pinnatifida
1965	1,1,3-trimethylcyclopentane	P16471	PRLR	Prolactin receptor	0.145	Crataegus pinnatifida
1966	1,1,3-trimethylcyclopentane	Q12879	GRIN2A	Glutamate [NMDA] receptor subunit epsilon-1	0.145	Crataegus pinnatifida
1967	1,1,3-trimethylcyclopentane	Q13224	GRIN2B	Glutamate [NMDA] receptor subunit epsilon-2	0.145	Crataegus pinnatifida
1968	1,1,3-trimethylcyclopentane	Q8TCU5	GRIN3A	Glutamate [NMDA] receptor subunit 3A	0.145	Crataegus pinnatifida
1969	1,1,3-trimethylcyclopentane	P62158	#N/A	Calmodulin	0.072	Crataegus pinnatifida
1970	1,1,3-trimethylcyclopentane	P16083	NQO2	Ribosyldihydronicotinamide dehydrogenase [quinone]	0.072	Crataegus pinnatifida
1971	1,1,3-trimethylcyclopentane	P49286	MTNR1B	Melatonin receptor type 1B	0.072	Crataegus pinnatifida
1972	1,1,3-trimethylcyclopentane	P48039	MTNR1A	Melatonin receptor type 1A	0.072	Crataegus pinnatifida
1973	1,1,3-trimethylcyclopentane	Q92753	RORB	Nuclear receptor ROR-beta	0.072	Crataegus pinnatifida
1974	1,1,3-trimethylcyclopentane	P11678	EPX	Eosinophil peroxidase	0.072	Crataegus pinnatifida
1975	1,1,3-trimethylcyclopentane	P27797	CALR	Calreticulin	0.072	Crataegus pinnatifida
1976	1,1,3-trimethylcyclopentane	P05164	MPO	Myeloperoxidase	0.072	Crataegus pinnatifida
1977	1,1,3-trimethylcyclopentane	P23416	GLRA2	Glycine receptor subunit alpha-2	0.057	Crataegus pinnatifida
1978	1,1,3-trimethylcyclopentane	P18505	GABRB1	Gamma-aminobutyric-acid receptor subunit beta-1	0.057	Crataegus pinnatifida
1979	1,1,3-trimethylcyclopentane	O75311	GLRA3	Glycine receptor subunit alpha-3	0.057	Crataegus pinnatifida
1980	1,1,3-trimethylcyclopentane	Q15788	NCOA1	Nuclear receptor coactivator 1	0.03	Crataegus pinnatifida
1981	1,1,3-trimethylcyclopentane	Q14994	NR1I3	Nuclear receptor subfamily 1 group I member 3	0.03	Crataegus pinnatifida
1982	1,1,3-trimethylcyclopentane	P10826	RARB	Retinoic acid receptor beta	0.011	Crataegus pinnatifida
1983	1,1,3-trimethylcyclopentane	P10276	RARA	Retinoic acid receptor alpha	0.011	Crataegus pinnatifida
1984	1,2,3-trimethyl-cyclohexane	P06401	PGR	Progesterone receptor	1	Crataegus pinnatifida
1985	1,2,3-trimethyl-cyclohexane	P03372	ESR1	Estrogen receptor	0.785	Crataegus pinnatifida
1986	1,2,3-trimethyl-cyclohexane	P14061	HSD17B1	Estradiol 17-beta-dehydrogenase 1	0.589	Crataegus pinnatifida
1987	1,2,3-trimethyl-cyclohexane	P35372	OPRM1	Mu-type opioid receptor	0.438	Crataegus pinnatifida
1988	1,2,3-trimethyl-cyclohexane	P08235	NR3C2	Mineralocorticoid receptor	0.361	Crataegus pinnatifida
1989	1,2,3-trimethyl-cyclohexane	P48039	MTNR1A	Melatonin receptor type 1A	0.361	Crataegus pinnatifida
1990	1,2,3-trimethyl-cyclohexane	P10275	AR	Androgen receptor	0.36	Crataegus pinnatifida
1991	1,2,3-trimethyl-cyclohexane	P35354	PTGS2	Prostaglandin G/H synthase 2	0.302	Crataegus pinnatifida
1992	1,2,3-trimethyl-cyclohexane	Q15596	NCOA2	Nuclear receptor coactivator 2	0.298	Crataegus pinnatifida
1993	1,2,3-trimethyl-cyclohexane	P31645	SLC6A4	Sodium-dependent serotonin transporter	0.294	Crataegus pinnatifida
1994	1,2,3-trimethyl-cyclohexane	P60174	TPI1	Triosephosphate isomerase	0.293	Crataegus pinnatifida
1995	1,2,3-trimethyl-cyclohexane	Q06520	SULT2A1	Bile salt sulfotransferase	0.244	Crataegus pinnatifida
1996	1,2,3-trimethyl-cyclohexane	P23415	GLRA1	Glycine receptor subunit alpha-1	0.236	Crataegus pinnatifida
1997	1,2,3-trimethyl-cyclohexane	P41145	OPRK1	Kappa-type opioid receptor	0.187	Crataegus pinnatifida
1998	1,2,3-trimethyl-cyclohexane	P35348	ADRA1A	Alpha-1A adrenergic receptor	0.171	Crataegus pinnatifida
1999	1,2,3-trimethyl-cyclohexane	P16471	PRLR	Prolactin receptor	0.148	Crataegus pinnatifida
[truncated: 12,621 more rows]
