# Supplementary material for: Identify Molecular Mechanisms of Jiangzhi Decoction on Nonalcoholic Fatty Liver Disease by Network Pharmacology Analysis and Experimental Validation
Source: Biomed Res Int. 2020 Dec 12;2020:8829346. doi: 10.1155/2020/8829346 (PMC7753939; doi:10.1155/2020/8829346)
Supplement: Supplementary 3 — Table S3: 401 nonalcoholic fatty liver disease- (NAFLD-) related genes. Some of NAFLD-related genes were searched from DisGeNET database (http://www.disgenet.org/web/DisGeNET/menu/home) with the top 30% of genes selected and the others from Microarray data GSE31803 and GSE49541 in Gene Expression Omnibus (GEO) database (http://www.ncbi.nlm.nih.gov/geo/) with a cutoff value of P < 0.05 and fold change ∣FC | ≥3. [file 8829346.f3.xlsx]

## Sheet: Sheet1
No.	Gene Symbol	Gene ID	UniProt ID	Gene Full Name	Database
1	EFEMP1	2202	Q12805	EGF containing fibulin like extracellular matrix protein 1(EFEMP1)	GSE31803
2	COL1A2	1278	P08123	collagen type I alpha 2 chain(COL1A2)	GSE31803
3	EPCAM	4072	P16422	epithelial cell adhesion molecule(EPCAM)	GSE31803
4	CXCL6	6372	P80162	C-X-C motif chemokine ligand 6(CXCL6)	GSE31803
5	CD24	100133941	P25063	CD24 molecule(CD24)	GSE31803
6	AKR1B10	57016	O60218	aldo-keto reductase family 1 member B10(AKR1B10)	GSE31803
7	AQP1	358	P29972	aquaporin 1 (Colton blood group)(AQP1)	GSE31803
8	EPHA3	2042	P29320	EPH receptor A3(EPHA3)	GSE31803
9	ID4	3400	P47928	inhibitor of DNA binding 4, HLH protein(ID4)	GSE31803
10	COL1A1	1277	P02452	collagen type I alpha 1 chain(COL1A1)	GSE31803
11	SPP1	6696	P10451	secreted phosphoprotein 1(SPP1)	GSE31803
12	BICC1	80114	Q9H694	BicC family RNA binding protein 1(BICC1)	GSE31803
13	GEM	2669	P55040	GTP binding protein overexpressed in skeletal muscle(GEM)	GSE31803
14	FXYD2	486	P54710	FXYD domain containing ion transport regulator 2(FXYD2)	GSE31803
15	NTS	4922	P30990	neurotensin(NTS)	GSE31803
16	DCDC2	51473	Q9UHG0	doublecortin domain containing 2(DCDC2)	GSE31803
17	STMN2	11075	Q93045	stathmin 2(STMN2)	GSE31803
18	CLDN11	5010	O75508	claudin 11(CLDN11)	GSE31803
19	CHST9	83539	Q7L1S5	carbohydrate sulfotransferase 9(CHST9)	GSE31803
20	ITGBL1	9358	O95965	integrin subunit beta like 1(ITGBL1)	GSE31803
21	COL3A1	1281	P02461	collagen type III alpha 1 chain(COL3A1)	GSE31803
22	CLDN10	9071	P78369	claudin 10(CLDN10)	GSE31803
23	TAGLN	6876	Q01995	transgelin(TAGLN)	GSE31803
24	GSN	2934	P06396	gelsolin(GSN)	GSE31803
25	SOX4	6659	Q06945	SRY-box 4(SOX4)	GSE31803
26	JAG1	182	P78504	jagged 1(JAG1)	GSE31803
27	U2AF1	7307	P0DN76	U2 small nuclear RNA auxiliary factor 1(U2AF1)	GSE31803
28	CCL19	6363	Q99731	C-C motif chemokine ligand 19(CCL19)	GSE31803
29	GABRB3	2562	P28472	gamma-aminobutyric acid type A receptor beta3 subunit(GABRB3)	GSE31803
30	MSRB3	253827	Q8IXL7	methionine sulfoxide reductase B3(MSRB3)	GSE31803
31	EHF	26298	Q9NZC4	ETS homologous factor(EHF)	GSE31803
32	PDGFD	80310	Q9GZP0	platelet derived growth factor D(PDGFD)	GSE31803
33	COL14A1	7373	Q05707	collagen type XIV alpha 1 chain(COL14A1)	GSE31803
34	NEBL	10529	O76041	nebulette(NEBL)	GSE31803
35	TACSTD2	4070	P09758	tumor-associated calcium signal transducer 2(TACSTD2)	GSE31803
36	COL4A1	1282	P02462	collagen type IV alpha 1 chain(COL4A1)	GSE31803
37	ANTXR1	84168	Q9H6X2	anthrax toxin receptor 1(ANTXR1)	GSE31803
38	CPE	1363	P16870	carboxypeptidase E(CPE)	GSE31803
39	THBS1	7057	P07996	thrombospondin 1(THBS1)	GSE31803
40	FBN1	2200	P35555	fibrillin 1(FBN1)	GSE31803
41	CDH11	1009	P55287	cadherin 11(CDH11)	GSE31803
42	SLC38A1	81539	Q9H2H9	solute carrier family 38 member 1(SLC38A1)	GSE31803
43	C12orf75	387882	Q8TAD7	chromosome 12 open reading frame 75(C12orf75)	GSE31803
44	RCAN2	10231	Q14206	regulator of calcineurin 2(RCAN2)	GSE31803
45	FAM150B	285016	Q6UX46	family with sequence similarity 150 member B(FAM150B)	GSE31803
46	PALLD	23022	Q8WX93	palladin, cytoskeletal associated protein(PALLD)	GSE31803
47	VCAN	1462	P13611	versican(VCAN)	GSE31803
48	CACNA2D1	781	P54289	calcium voltage-gated channel auxiliary subunit alpha2delta 1(CACNA2D1)	GSE31803
49	LOXL4	84171	Q96JB6	lysyl oxidase like 4(LOXL4)	GSE31803
50	COL6A3	1293	P12111	collagen type VI alpha 3 chain(COL6A3)	GSE31803
51	NEXN	91624	Q0ZGT2	nexilin F-actin binding protein(NEXN)	GSE31803
52	MTHFD2	10797	P13995	methylenetetrahydrofolate dehydrogenase (NADP+ dependent) 2, methenyltetrahydrofolate cyclohydrolase(MTHFD2)	GSE31803
53	MUM1L1	139221	Q5H9M0	MUM1 like 1(MUM1L1)	GSE31803
54	PLCXD3	345557	Q63HM9	phosphatidylinositol specific phospholipase C X domain containing 3(PLCXD3)	GSE31803
55	CCDC146	57639	Q8IYE0	coiled-coil domain containing 146(CCDC146)	GSE31803
56	FBLN5	10516	Q9UBX5	fibulin 5(FBLN5)	GSE31803
57	PCDH9	5101	Q9HC56	protocadherin 9(PCDH9)	GSE31803
58	SH3YL1	26751	Q96HL8	SH3 and SYLF domain containing 1(SH3YL1)	GSE31803
59	WBP5	#N/A	#N/A	#N/A	GSE31803
60	COL4A2	1284	P08572	collagen type IV alpha 2 chain(COL4A2)	GSE31803
61	AQP4	361	P55087	aquaporin 4(AQP4)	GSE31803
62	ZMAT3	64393	Q9HA38	zinc finger matrin-type 3(ZMAT3)	GSE31803
63	LAMB1	3912	P07942	laminin subunit beta 1(LAMB1)	GSE31803
64	CTGF	1490	P29279	connective tissue growth factor(CTGF)	GSE31803
65	PRKAA2	5563	P54646	protein kinase AMP-activated catalytic subunit alpha 2(PRKAA2)	GSE31803
66	SYNPO2	171024	Q9UMS6	synaptopodin 2(SYNPO2)	GSE31803
67	TYMS	7298	P04818	thymidylate synthetase(TYMS)	GSE31803
68	CLIP4	79745	Q8N3C7	CAP-Gly domain containing linker protein family member 4(CLIP4)	GSE31803
69	PDGFRA	5156	P16234	platelet derived growth factor receptor alpha(PDGFRA)	GSE31803
70	SRPX	8406	P78539	sushi repeat containing protein, X-linked(SRPX)	GSE31803
71	GJA1	2697	P17302	gap junction protein alpha 1(GJA1)	GSE31803
72	SLC12A2	6558	P55011	solute carrier family 12 member 2(SLC12A2)	GSE31803
73	MLF1IP	#N/A	#N/A	#N/A	GSE31803
74	DCN	1634	P07585	decorin(DCN)	GSE31803
75	S100A6	6277	P06703	S100 calcium binding protein A6(S100A6)	GSE31803
76	SELM	#N/A	#N/A	#N/A	GSE31803
77	COL4A4	1286	P53420	collagen type IV alpha 4 chain(COL4A4)	GSE31803
78	OGN	4969	P20774	osteoglycin(OGN)	GSE31803
79	DTL	51514	Q9NZJ0	denticleless E3 ubiquitin protein ligase homolog(DTL)	GSE31803
80	A2M	2	P01023	alpha-2-macroglobulin(A2M)	GSE31803
81	B3GNT5	84002	Q9BYG0	UDP-GlcNAc:betaGal beta-1,3-N-acetylglucosaminyltransferase 5(B3GNT5)	GSE31803
82	EDIL3	10085	O43854	EGF like repeats and discoidin domains 3(EDIL3)	GSE31803
83	SULF2	55959	Q8IWU5	sulfatase 2(SULF2)	GSE31803
84	CRIM1	51232	Q9NZV1	cysteine rich transmembrane BMP regulator 1(CRIM1)	GSE31803
85	CAP2	10486	P40123	CAP, adenylate cyclase-associated protein, 2 (yeast)(CAP2)	GSE31803
86	FSTL1	11167	Q12841	follistatin like 1(FSTL1)	GSE31803
87	PBX1	5087	P40424	PBX homeobox 1(PBX1)	GSE31803
88	NIPAL2	79815	Q9H841	NIPA like domain containing 2(NIPAL2)	GSE31803
89	KRT7	3855	P08729	keratin 7(KRT7)	GSE31803
90	ITM2A	9452	O43736	integral membrane protein 2A(ITM2A)	GSE31803
91	NALCN	259232	Q8IZF0	sodium leak channel, non-selective(NALCN)	GSE31803
92	ADAMTS1	9510	Q9UHI8	ADAM metallopeptidase with thrombospondin type 1 motif 1(ADAMTS1)	GSE31803
93	LHFP	10186	Q9Y693	lipoma HMGIC fusion partner(LHFP)	GSE31803
94	BIRC3	330	Q13489	baculoviral IAP repeat containing 3(BIRC3)	GSE31803
95	GLT8D2	83468	Q9H1C3	glycosyltransferase 8 domain containing 2(GLT8D2)	GSE31803
96	KCNJ16	3773	Q9NPI9	potassium voltage-gated channel subfamily J member 16(KCNJ16)	GSE31803
97	AEBP1	165	Q8IUX7	AE binding protein 1(AEBP1)	GSE31803
98	ACTA2	59	P62736	actin, alpha 2, smooth muscle, aorta(ACTA2)	GSE31803
99	HEG1	57493	Q9ULI3	heart development protein with EGF like domains 1(HEG1)	GSE31803
100	FRZB	2487	Q92765	frizzled-related protein(FRZB)	GSE31803
101	PCDH17	27253	O14917	protocadherin 17(PCDH17)	GSE31803
102	LBH	81606	Q53QV2	limb bud and heart development(LBH)	GSE31803
103	IGFBP7	3490	Q16270	insulin like growth factor binding protein 7(IGFBP7)	GSE31803
104	CHST4	10164	Q8NCG5	carbohydrate sulfotransferase 4(CHST4)	GSE31803
105	MAP1B	4131	P46821	microtubule associated protein 1B(MAP1B)	GSE31803
106	HELLS	3070	Q9NRZ9	helicase, lymphoid-specific(HELLS)	GSE31803
107	ANXA2	302	P07355	annexin A2(ANXA2)	GSE31803
108	KDELR3	11015	O43731	KDEL endoplasmic reticulum protein retention receptor 3(KDELR3)	GSE31803
109	DTNA	1837	Q9Y4J8	dystrobrevin alpha(DTNA)	GSE31803
110	COL5A2	1290	P05997	collagen type V alpha 2 chain(COL5A2)	GSE31803
111	SLC25A24	29957	Q6NUK1	solute carrier family 25 member 24(SLC25A24)	GSE31803
112	HGF	3082	P14210	hepatocyte growth factor(HGF)	GSE31803
113	SPON1	10418	Q9HCB6	spondin 1(SPON1)	GSE31803
114	CFTR	1080	P13569	cystic fibrosis transmembrane conductance regulator(CFTR)	GSE31803
115	FAM60A	58516	Q9NP50	family with sequence similarity 60 member A(FAM60A)	GSE31803
116	FZD7	8324	O75084	frizzled class receptor 7(FZD7)	GSE31803
117	BACE2	25825	Q9Y5Z0	beta-site APP-cleaving enzyme 2(BACE2)	GSE31803
118	MTMR2	8898	Q13614	myotubularin related protein 2(MTMR2)	GSE31803
119	MARCKS	4082	P29966	myristoylated alanine rich protein kinase C substrate(MARCKS)	GSE31803
120	THBD	7056	P07204	thrombomodulin(THBD)	GSE31803
121	GPRC5B	51704	Q9NZH0	G protein-coupled receptor class C group 5 member B(GPRC5B)	GSE31803
122	PCSK5	5125	Q92824	proprotein convertase subtilisin/kexin type 5(PCSK5)	GSE31803
123	ITGAV	3685	P06756	integrin subunit alpha V(ITGAV)	GSE31803
124	GPX7	2882	Q96SL4	glutathione peroxidase 7(GPX7)	GSE31803
125	F2RL1	2150	P55085	F2R like trypsin receptor 1(F2RL1)	GSE31803
126	THY1	7070	P04216	Thy-1 cell surface antigen(THY1)	GSE31803
127	ELOVL7	79993	A1L3X0	ELOVL fatty acid elongase 7(ELOVL7)	GSE31803
128	PTPN14	5784	Q15678	protein tyrosine phosphatase, non-receptor type 14(PTPN14)	GSE31803
129	PCDH18	54510	Q9HCL0	protocadherin 18(PCDH18)	GSE31803
130	EFEMP2	30008	O95967	EGF containing fibulin like extracellular matrix protein 2(EFEMP2)	GSE31803
131	CCL2	6347	P13500	C-C motif chemokine ligand 2(CCL2)	GSE31803
132	CDC42EP3	10602	Q9UKI2	CDC42 effector protein 3(CDC42EP3)	GSE31803
133	GLS	2744	O94925	glutaminase(GLS)	GSE31803
134	CNTN4	152330	Q8IWV2	contactin 4(CNTN4)	GSE31803
135	TANC1	85461	Q9C0D5	tetratricopeptide repeat, ankyrin repeat and coiled-coil containing 1(TANC1)	GSE31803
136	PAG1	55824	Q9NWQ8	phosphoprotein membrane anchor with glycosphingolipid microdomains 1(PAG1)	GSE31803
137	PIEZO2	63895	Q9H5I5	piezo type mechanosensitive ion channel component 2(PIEZO2)	GSE31803
138	FGFR2	2263	P21802	fibroblast growth factor receptor 2(FGFR2)	GSE31803
139	SERPINB9	5272	P50453	serpin family B member 9(SERPINB9)	GSE31803
140	S100A13	6284	Q99584	S100 calcium binding protein A13(S100A13)	GSE31803
141	SLC26A2	1836	P50443	solute carrier family 26 member 2(SLC26A2)	GSE31803
142	HSPA2	3306	P54652	heat shock protein family A (Hsp70) member 2(HSPA2)	GSE31803
143	ARID5B	84159	Q14865	AT-rich interaction domain 5B(ARID5B)	GSE31803
144	BEX2	84707	Q9BXY8	brain expressed X-linked 2(BEX2)	GSE31803
145	SMA4	11039	#N/A	glucuronidase beta pseudogene(SMA4)	GSE31803
146	PODXL	5420	O00592	podocalyxin like(PODXL)	GSE31803
147	ANK3	288	Q12955	ankyrin 3(ANK3)	GSE31803
148	GULP1	51454	Q9UBP9	GULP, engulfment adaptor PTB domain containing 1(GULP1)	GSE31803
149	RCAN3	11123	Q9UKA8	RCAN family member 3(RCAN3)	GSE31803
150	MOB3B	79817	Q86TA1	MOB kinase activator 3B(MOB3B)	GSE31803
151	DEFB1	1672	P60022	defensin beta 1(DEFB1)	GSE31803
152	VCL	7414	P18206	vinculin(VCL)	GSE31803
153	PRSS23	11098	O95084	protease, serine 23(PRSS23)	GSE31803
154	PTGIS	5740	Q16647	prostaglandin I2 synthase(PTGIS)	GSE31803
155	ATP8B1	5205	O43520	ATPase phospholipid transporting 8B1(ATP8B1)	GSE31803
156	ARMCX3	51566	Q9UH62	armadillo repeat containing, X-linked 3(ARMCX3)	GSE31803
157	SYNM	23336	O15061	synemin(SYNM)	GSE31803
158	CD93	22918	Q9NPY3	CD93 molecule(CD93)	GSE31803
159	AKAP7	9465	O43687	A-kinase anchoring protein 7(AKAP7)	GSE31803
160	ADAMTS2	9509	O95450	ADAM metallopeptidase with thrombospondin type 1 motif 2(ADAMTS2)	GSE31803
161	BCL2	596	P10415	BCL2, apoptosis regulator(BCL2)	GSE31803
162	ARHGAP18	93663	Q8N392	Rho GTPase activating protein 18(ARHGAP18)	GSE31803
163	FAM102B	284611	Q5T8I3	family with sequence similarity 102 member B(FAM102B)	GSE31803
164	EIF2AK4	440275	Q9P2K8	eukaryotic translation initiation factor 2 alpha kinase 4(EIF2AK4)	GSE31803
165	SPINT2	10653	O43291	serine peptidase inhibitor, Kunitz type 2(SPINT2)	GSE31803
166	RUNX1T1	862	Q06455	RUNX1 translocation partner 1(RUNX1T1)	GSE31803
167	PNMA1	9240	Q8ND90	paraneoplastic Ma antigen 1(PNMA1)	GSE31803
168	LTBP1	4052	Q14766	latent transforming growth factor beta binding protein 1(LTBP1)	GSE31803
169	AHNAK	79026	Q09666	AHNAK nucleoprotein(AHNAK)	GSE31803
170	CCR2	729230	P41597	C-C motif chemokine receptor 2(CCR2)	GSE31803
171	SMAD9	4093	O15198	SMAD family member 9(SMAD9)	GSE31803
429	NR1H3	10062	Q13133	nuclear receptor subfamily 1 group H member 3(NR1H3)	GSE31803
430	ALAD	210	P13716	aminolevulinate dehydratase(ALAD)	GSE31803
431	EPB41L4B	54566	Q9H329	erythrocyte membrane protein band 4.1 like 4B(EPB41L4B)	GSE31803
432	BDH1	622	Q02338	3-hydroxybutyrate dehydrogenase, type 1(BDH1)	GSE31803
433	SULT1A2	6799	P50226	sulfotransferase family 1A member 2(SULT1A2)	GSE31803
434	SLC7A9	11136	P82251	solute carrier family 7 member 9(SLC7A9)	GSE31803
435	TTC36	143941	A6NLP5	tetratricopeptide repeat domain 36(TTC36)	GSE31803
436	2016-03-02	#N/A	#N/A	#N/A	GSE31803
437	GGACT	87769	Q9BVM4	gamma-glutamylamine cyclotransferase(GGACT)	GSE31803
438	CBS	875	P0DN79	cystathionine-beta-synthase(CBS)	GSE31803
439	AKR1C4	1109	P17516	aldo-keto reductase family 1 member C4(AKR1C4)	GSE31803
440	LCAT	3931	P04180	lecithin-cholesterol acyltransferase(LCAT)	GSE31803
441	GPER1	2852	Q99527	G protein-coupled estrogen receptor 1(GPER1)	GSE31803
442	ZNF385B	151126	Q569K4	zinc finger protein 385B(ZNF385B)	GSE31803
443	RAB11B-AS1	100507567	#N/A	RAB11B antisense RNA 1(RAB11B-AS1)	GSE31803
444	PEX16	9409	Q9Y5Y5	peroxisomal biogenesis factor 16(PEX16)	GSE31803
445	ANGPTL6	83854	Q8NI99	angiopoietin like 6(ANGPTL6)	GSE31803
446	BLVRB	645	P30043	biliverdin reductase B(BLVRB)	GSE31803
447	SARDH	1757	Q9UL12	sarcosine dehydrogenase(SARDH)	GSE31803
448	RBP5	83758	P82980	retinol binding protein 5(RBP5)	GSE31803
449	PEMT	10400	Q9UBM1	phosphatidylethanolamine N-methyltransferase(PEMT)	GSE31803
450	PPP1R1A	5502	Q13522	protein phosphatase 1 regulatory inhibitor subunit 1A(PPP1R1A)	GSE31803
451	MOGAT2	80168	Q3SYC2	monoacylglycerol O-acyltransferase 2(MOGAT2)	GSE31803
452	MAP2K1	5604	Q02750	mitogen-activated protein kinase kinase 1(MAP2K1)	GSE31803
453	NAGS	162417	Q8N159	N-acetylglutamate synthase(NAGS)	GSE31803
454	AOX1	316	Q06278	aldehyde oxidase 1(AOX1)	GSE31803
455	AGXT	189	P21549	alanine-glyoxylate aminotransferase(AGXT)	GSE31803
456	ENOSF1	55556	Q7L5Y1	enolase superfamily member 1(ENOSF1)	GSE31803
457	FAXDC2	10826	Q96IV6	fatty acid hydroxylase domain containing 2(FAXDC2)	GSE31803
458	DNAJC12	56521	Q9UKB3	DnaJ heat shock protein family (Hsp40) member C12(DNAJC12)	GSE31803
459	SHMT1	6470	P34896	serine hydroxymethyltransferase 1(SHMT1)	GSE31803
460	ANKRD35	148741	Q8N283	ankyrin repeat domain 35(ANKRD35)	GSE31803
461	MT1X	4501	P80297	metallothionein 1X(MT1X)	GSE31803
462	ASPG	374569	Q86U10	asparaginase(ASPG)	GSE31803
463	RAMP1	10267	O60894	receptor activity modifying protein 1(RAMP1)	GSE31803
464	ADCY1	107	Q08828	adenylate cyclase 1(ADCY1)	GSE31803
465	GPR98	#N/A	#N/A	#N/A	GSE31803
466	HAAO	23498	P46952	3-hydroxyanthranilate 3,4-dioxygenase(HAAO)	GSE31803
467	IGFALS	3483	P35858	insulin like growth factor binding protein acid labile subunit(IGFALS)	GSE31803
468	GSTZ1	2954	O43708	glutathione S-transferase zeta 1(GSTZ1)	GSE31803
469	LINC01018	255167	#N/A	long intergenic non-protein coding RNA 1018(LINC01018)	GSE31803
470	FETUB	26998	Q9UGM5	fetuin B(FETUB)	GSE31803
471	SIGIRR	59307	Q6IA17	single Ig and TIR domain containing(SIGIRR)	GSE31803
472	PCOLCE2	26577	Q9UKZ9	procollagen C-endopeptidase enhancer 2(PCOLCE2)	GSE31803
473	GALK1	2584	P51570	galactokinase 1(GALK1)	GSE31803
474	GLUL	2752	P15104	glutamate-ammonia ligase(GLUL)	GSE31803
475	THRSP	7069	Q92748	thyroid hormone responsive(THRSP)	GSE31803
476	FITM1	161247	A5D6W6	fat storage inducing transmembrane protein 1(FITM1)	GSE31803
477	MT1F	4494	P04733	metallothionein 1F(MT1F)	GSE31803
478	CNDP1	84735	Q96KN2	carnosine dipeptidase 1(CNDP1)	GSE31803
479	GNMT	27232	Q14749	glycine N-methyltransferase(GNMT)	GSE31803
480	MT1M	4499	Q8N339	metallothionein 1M(MT1M)	GSE31803
481	DHRS2	10202	Q13268	dehydrogenase/reductase 2(DHRS2)	GSE31803
482	CYP2C19	1557	P33261	cytochrome P450 family 2 subfamily C member 19(CYP2C19)	GSE31803
483	CHI3L1	1116	P36222	chitinase 3 like 1(CHI3L1)	GSE49541
484	EFEMP1	2202	Q12805	EGF containing fibulin like extracellular matrix protein 1(EFEMP1)	GSE49541
485	CXCL6	6372	P80162	C-X-C motif chemokine ligand 6(CXCL6)	GSE49541
486	EPCAM	4072	P16422	epithelial cell adhesion molecule(EPCAM)	GSE49541
487	COL1A2	1278	P08123	collagen type I alpha 2 chain(COL1A2)	GSE49541
488	STMN2	11075	Q93045	stathmin 2(STMN2)	GSE49541
489	GABRB3	2562	P28472	gamma-aminobutyric acid type A receptor beta3 subunit(GABRB3)	GSE49541
490	AQP1	358	P29972	aquaporin 1 (Colton blood group)(AQP1)	GSE49541
491	MGP	4256	P08493	matrix Gla protein(MGP)	GSE49541
492	TACSTD2	4070	P09758	tumor-associated calcium signal transducer 2(TACSTD2)	GSE49541
493	CLDN11	5010	O75508	claudin 11(CLDN11)	GSE49541
494	SOX9	6662	P48436	SRY-box 9(SOX9)	GSE49541
495	CCL20	6364	P78556	C-C motif chemokine ligand 20(CCL20)	GSE49541
496	CXCL8	3576	P10145	C-X-C motif chemokine ligand 8(CXCL8)	GSE49541
497	COL3A1	1281	P02461	collagen type III alpha 1 chain(COL3A1)	GSE49541
498	CHST9	83539	Q7L1S5	carbohydrate sulfotransferase 9(CHST9)	GSE49541
499	CCL19	6363	Q99731	C-C motif chemokine ligand 19(CCL19)	GSE49541
500	VCAN	1462	P13611	versican(VCAN)	GSE49541
501	EDIL3	10085	O43854	EGF like repeats and discoidin domains 3(EDIL3)	GSE49541
502	ENPP2	5168	Q13822	ectonucleotide pyrophosphatase/phosphodiesterase 2(ENPP2)	GSE49541
503	SOX4	6659	Q06945	SRY-box 4(SOX4)	GSE49541
504	TAGLN	6876	Q01995	transgelin(TAGLN)	GSE49541
505	SPON1	10418	Q9HCB6	spondin 1(SPON1)	GSE49541
506	DTNA	1837	Q9Y4J8	dystrobrevin alpha(DTNA)	GSE49541
507	OGN	4969	P20774	osteoglycin(OGN)	GSE49541
508	RCAN2	10231	Q14206	regulator of calcineurin 2(RCAN2)	GSE49541
509	ENPP5	59084	Q9UJA9	ectonucleotide pyrophosphatase/phosphodiesterase 5 (putative)(ENPP5)	GSE49541
510	CCDC146	57639	Q8IYE0	coiled-coil domain containing 146(CCDC146)	GSE49541
511	KCNJ16	3773	Q9NPI9	potassium voltage-gated channel subfamily J member 16(KCNJ16)	GSE49541
512	NEXN	91624	Q0ZGT2	nexilin F-actin binding protein(NEXN)	GSE49541
513	COL14A1	7373	Q05707	collagen type XIV alpha 1 chain(COL14A1)	GSE49541
514	PCDH9	5101	Q9HC56	protocadherin 9(PCDH9)	GSE49541
515	PLCXD3	345557	Q63HM9	phosphatidylinositol specific phospholipase C X domain containing 3(PLCXD3)	GSE49541
516	AQP4	361	P55087	aquaporin 4(AQP4)	GSE49541
517	THBS1	7057	P07996	thrombospondin 1(THBS1)	GSE49541
518	HKDC1	80201	Q2TB90	hexokinase domain containing 1(HKDC1)	GSE49541
519	SLC38A1	81539	Q9H2H9	solute carrier family 38 member 1(SLC38A1)	GSE49541
520	RGCC	28984	Q9H4X1	regulator of cell cycle(RGCC)	GSE49541
521	DTL	51514	Q9NZJ0	denticleless E3 ubiquitin protein ligase homolog(DTL)	GSE49541
522	CCDC80	151887	Q76M96	coiled-coil domain containing 80(CCDC80)	GSE49541
523	NEBL	10529	O76041	nebulette(NEBL)	GSE49541
524	FAM3B	54097	P58499	family with sequence similarity 3 member B(FAM3B)	GSE49541
525	GPC3	2719	P51654	glypican 3(GPC3)	GSE49541
526	KRT7	3855	P08729	keratin 7(KRT7)	GSE49541
527	RGS4	5999	P49798	regulator of G-protein signaling 4(RGS4)	GSE49541
528	FAT1	2195	Q14517	FAT atypical cadherin 1(FAT1)	GSE49541
529	ERICH5	203111	Q6P6B1	glutamate rich 5(ERICH5)	GSE49541
530	CRYAB	1410	P02511	crystallin alpha B(CRYAB)	GSE49541
531	CHST4	10164	Q8NCG5	carbohydrate sulfotransferase 4(CHST4)	GSE49541
532	FAM129A	116496	Q9BZQ8	family with sequence similarity 129 member A(FAM129A)	GSE49541
533	ABCC4	10257	O15439	ATP binding cassette subfamily C member 4(ABCC4)	GSE49541
534	LOXL4	84171	Q96JB6	lysyl oxidase like 4(LOXL4)	GSE49541
535	LRRC1	55227	Q9BTT6	leucine rich repeat containing 1(LRRC1)	GSE49541
536	GOLM1	51280	Q8NBJ4	golgi membrane protein 1(GOLM1)	GSE49541
537	CTGF	1490	P29279	connective tissue growth factor(CTGF)	GSE49541
538	CD109	135228	Q6YHK3	CD109 molecule(CD109)	GSE49541
539	HOMER1	9456	Q86YM7	homer scaffolding protein 1(HOMER1)	GSE49541
540	FBLN5	10516	Q9UBX5	fibulin 5(FBLN5)	GSE49541
541	NPNT	255743	Q6UXI9	nephronectin(NPNT)	GSE49541
542	WBP5	#N/A	#N/A	#N/A	GSE49541
543	CTSK	1513	P43235	cathepsin K(CTSK)	GSE49541
544	SNAP25	6616	P60880	synaptosome associated protein 25(SNAP25)	GSE49541
545	PTGDS	5730	P41222	prostaglandin D2 synthase(PTGDS)	GSE49541
546	SCD5	79966	Q86SK9	stearoyl-CoA desaturase 5(SCD5)	GSE49541
547	MS4A1	931	P11836	membrane spanning 4-domains A1(MS4A1)	GSE49541
548	ZMAT3	64393	Q9HA38	zinc finger matrin-type 3(ZMAT3)	GSE49541
549	HELLS	3070	Q9NRZ9	helicase, lymphoid-specific(HELLS)	GSE49541
550	GPX8	493869	Q8TED1	glutathione peroxidase 8 (putative)(GPX8)	GSE49541
551	GJA1	2697	P17302	gap junction protein alpha 1(GJA1)	GSE49541
552	CENPU	79682	Q71F23	centromere protein U(CENPU)	GSE49541
553	LAMB1	3912	P07942	laminin subunit beta 1(LAMB1)	GSE49541
554	MAP2	4133	P11137	microtubule associated protein 2(MAP2)	GSE49541
555	SLC12A2	6558	P55011	solute carrier family 12 member 2(SLC12A2)	GSE49541
556	HEPH	9843	Q9BQS7	hephaestin(HEPH)	GSE49541
557	GPRC5B	51704	Q9NZH0	G protein-coupled receptor class C group 5 member B(GPRC5B)	GSE49541
558	CLIP4	79745	Q8N3C7	CAP-Gly domain containing linker protein family member 4(CLIP4)	GSE49541
559	COL4A2	1284	P08572	collagen type IV alpha 2 chain(COL4A2)	GSE49541
560	MAP1B	4131	P46821	microtubule associated protein 1B(MAP1B)	GSE49541
561	PDGFRA	5156	P16234	platelet derived growth factor receptor alpha(PDGFRA)	GSE49541
562	PODXL	5420	O00592	podocalyxin like(PODXL)	GSE49541
563	PCDH17	27253	O14917	protocadherin 17(PCDH17)	GSE49541
564	FAM169A	26049	Q9Y6X4	family with sequence similarity 169 member A(FAM169A)	GSE49541
565	TNC	3371	P24821	tenascin C(TNC)	GSE49541
566	THY1	7070	P04216	Thy-1 cell surface antigen(THY1)	GSE49541
567	LOXL1	4016	Q08397	lysyl oxidase like 1(LOXL1)	GSE49541
568	GLT8D2	83468	Q9H1C3	glycosyltransferase 8 domain containing 2(GLT8D2)	GSE49541
569	FRZB	2487	Q92765	frizzled-related protein(FRZB)	GSE49541
570	PALLD	23022	Q8WX93	palladin, cytoskeletal associated protein(PALLD)	GSE49541
571	GINS1	9837	Q14691	GINS complex subunit 1(GINS1)	GSE49541
572	GULP1	51454	Q9UBP9	GULP, engulfment adaptor PTB domain containing 1(GULP1)	GSE49541
573	S100A6	6277	P06703	S100 calcium binding protein A6(S100A6)	GSE49541
574	SULF2	55959	Q8IWU5	sulfatase 2(SULF2)	GSE49541
575	PTPN14	5784	Q15678	protein tyrosine phosphatase, non-receptor type 14(PTPN14)	GSE49541
576	ENAH	55740	Q8N8S7	enabled homolog (Drosophila)(ENAH)	GSE49541
577	UBE2Q2	92912	Q8WVN8	ubiquitin conjugating enzyme E2 Q2(UBE2Q2)	GSE49541
578	GLIS3	169792	Q8NEA6	GLIS family zinc finger 3(GLIS3)	GSE49541
579	HMCN1	83872	Q96RW7	hemicentin 1(HMCN1)	GSE49541
580	BEX2	84707	Q9BXY8	brain expressed X-linked 2(BEX2)	GSE49541
581	COL5A1	1289	P20908	collagen type V alpha 1 chain(COL5A1)	GSE49541
582	EPB41L4A	64097	Q9HCS5	erythrocyte membrane protein band 4.1 like 4A(EPB41L4A)	GSE49541
583	HSPA2	3306	P54652	heat shock protein family A (Hsp70) member 2(HSPA2)	GSE49541
584	PAQR5	54852	Q9NXK6	progestin and adipoQ receptor family member 5(PAQR5)	GSE49541
585	COL4A3	1285	Q01955	collagen type IV alpha 3 chain(COL4A3)	GSE49541
586	IFT80	57560	Q9P2H3	intraflagellar transport 80(IFT80)	GSE49541
587	HGF	3082	P14210	hepatocyte growth factor(HGF)	GSE49541
588	BACE2	25825	Q9Y5Z0	beta-site APP-cleaving enzyme 2(BACE2)	GSE49541
589	CAP2	10486	P40123	CAP, adenylate cyclase-associated protein, 2 (yeast)(CAP2)	GSE49541
590	SLC25A24	29957	Q6NUK1	solute carrier family 25 member 24(SLC25A24)	GSE49541
591	BIRC3	330	Q13489	baculoviral IAP repeat containing 3(BIRC3)	GSE49541
592	FILIP1L	11259	Q4L180	filamin A interacting protein 1 like(FILIP1L)	GSE49541
593	ANXA3	306	P12429	annexin A3(ANXA3)	GSE49541
594	PBX1	5087	P40424	PBX homeobox 1(PBX1)	GSE49541
595	CAPN2	824	P17655	calpain 2(CAPN2)	GSE49541
596	FAM13C	220965	Q8NE31	family with sequence similarity 13 member C(FAM13C)	GSE49541
597	PLAT	5327	P00750	plasminogen activator, tissue type(PLAT)	GSE49541
598	IGFBP7	3490	Q16270	insulin like growth factor binding protein 7(IGFBP7)	GSE49541
599	LHFP	10186	Q9Y693	lipoma HMGIC fusion partner(LHFP)	GSE49541
600	CLIC5	53405	Q9NZA1	chloride intracellular channel 5(CLIC5)	GSE49541
601	ACTA2	59	P62736	actin, alpha 2, smooth muscle, aorta(ACTA2)	GSE49541
602	LBH	81606	Q53QV2	limb bud and heart development(LBH)	GSE49541
603	BHLHE22	27319	Q8NFJ8	basic helix-loop-helix family member e22(BHLHE22)	GSE49541
604	BCL2	596	P10415	BCL2, apoptosis regulator(BCL2)	GSE49541
605	NFASC	23114	O94856	neurofascin(NFASC)	GSE49541
606	ANK3	288	Q12955	ankyrin 3(ANK3)	GSE49541
607	GALNT3	2591	Q14435	polypeptide N-acetylgalactosaminyltransferase 3(GALNT3)	GSE49541
608	APCDD1	147495	Q8J025	APC down-regulated 1(APCDD1)	GSE49541
609	LXN	56925	Q9BS40	latexin(LXN)	GSE49541
610	FBLN1	2192	P23142	fibulin 1(FBLN1)	GSE49541
611	FAM198B	51313	Q6UWH4	family with sequence similarity 198 member B(FAM198B)	GSE49541
612	ANGPT1	284	Q15389	angiopoietin 1(ANGPT1)	GSE49541
613	CDH6	1004	P55285	cadherin 6(CDH6)	GSE49541
614	KRT23	25984	Q9C075	keratin 23(KRT23)	GSE49541
615	TRNP1	388610	Q6NT89	TMF1-regulated nuclear protein 1(TRNP1)	GSE49541
616	VGLL3	389136	A8MV65	vestigial like family member 3(VGLL3)	GSE49541
617	RUNX1T1	862	Q06455	RUNX1 translocation partner 1(RUNX1T1)	GSE49541
618	TES	26136	Q9UGI8	testin LIM domain protein(TES)	GSE49541
619	CCDC102B	79839	Q68D86	coiled-coil domain containing 102B(CCDC102B)	GSE49541
620	NEDD9	4739	Q14511	neural precursor cell expressed, developmentally down-regulated 9(NEDD9)	GSE49541
621	GLIS2	84662	Q9BZE0	GLIS family zinc finger 2(GLIS2)	GSE49541
622	CDC42EP3	10602	Q9UKI2	CDC42 effector protein 3(CDC42EP3)	GSE49541
623	LOC158402	158402	#N/A	uncharacterized LOC158402(LOC158402)	GSE49541
624	UHRF1	29128	Q96T88	ubiquitin like with PHD and ring finger domains 1(UHRF1)	GSE49541
625	ADGRG1	9289	Q9Y653	adhesion G protein-coupled receptor G1(ADGRG1)	GSE49541
626	FAM60A	58516	Q9NP50	family with sequence similarity 60 member A(FAM60A)	GSE49541
627	KIAA1211	57482	Q6ZU35	KIAA1211(KIAA1211)	GSE49541
628	MOB3B	79817	Q86TA1	MOB kinase activator 3B(MOB3B)	GSE49541
629	RUNX2	860	Q13950	runt related transcription factor 2(RUNX2)	GSE49541
630	ZDHHC13	54503	Q8IUH4	zinc finger DHHC-type containing 13(ZDHHC13)	GSE49541
631	AEBP1	165	Q8IUX7	AE binding protein 1(AEBP1)	GSE49541
632	LTBP2	4053	Q14767	latent transforming growth factor beta binding protein 2(LTBP2)	GSE49541
633	BHLHE41	79365	Q9C0J9	basic helix-loop-helix family member e41(BHLHE41)	GSE49541
634	DACT1	51339	Q9NYF0	dishevelled binding antagonist of beta catenin 1(DACT1)	GSE49541
635	C1QTNF7	114905	Q9BXJ2	C1q and tumor necrosis factor related protein 7(C1QTNF7)	GSE49541
636	CNTN4	152330	Q8IWV2	contactin 4(CNTN4)	GSE49541
637	ARHGEF37	389337	A1IGU5	Rho guanine nucleotide exchange factor 37(ARHGEF37)	GSE49541
638	PHLDA2	7262	Q53GA4	pleckstrin homology like domain family A member 2(PHLDA2)	GSE49541
639	RERG	85004	Q96A58	RAS like estrogen regulated growth inhibitor(RERG)	GSE49541
640	CCL21	6366	O00585	C-C motif chemokine ligand 21(CCL21)	GSE49541
956	ADGRV1	84059	Q8WXG9	adhesion G protein-coupled receptor V1(ADGRV1)	GSE49541
957	GALK1	2584	P51570	galactokinase 1(GALK1)	GSE49541
958	HSD17B14	51171	Q9BPX1	hydroxysteroid 17-beta dehydrogenase 14(HSD17B14)	GSE49541
959	LINC01018	255167	#N/A	long intergenic non-protein coding RNA 1018(LINC01018)	GSE49541
960	CLPTM1L	81037	Q96KA5	CLPTM1 like(CLPTM1L)	GSE49541
961	UPB1	51733	Q9UBR1	beta-ureidopropionase 1(UPB1)	GSE49541
962	GSTZ1	2954	O43708	glutathione S-transferase zeta 1(GSTZ1)	GSE49541
963	DGAT2	84649	Q96PD7	diacylglycerol O-acyltransferase 2(DGAT2)	GSE49541
964	SIGIRR	59307	Q6IA17	single Ig and TIR domain containing(SIGIRR)	GSE49541
965	FITM1	161247	A5D6W6	fat storage inducing transmembrane protein 1(FITM1)	GSE49541
966	FETUB	26998	Q9UGM5	fetuin B(FETUB)	GSE49541
967	GLUL	2752	P15104	glutamate-ammonia ligase(GLUL)	GSE49541
968	PKD2	5311	Q13563	polycystin 2, transient receptor potential cation channel(PKD2)	GSE49541
969	KCNN2	3781	Q9H2S1	potassium calcium-activated channel subfamily N member 2(KCNN2)	GSE49541
970	THOP1	7064	P52888	thimet oligopeptidase 1(THOP1)	GSE49541
971	CNDP1	84735	Q96KN2	carnosine dipeptidase 1(CNDP1)	GSE49541
972	OAT	4942	P04181	ornithine aminotransferase(OAT)	GSE49541
973	GNMT	27232	Q14749	glycine N-methyltransferase(GNMT)	GSE49541
974	CYP2C19	1557	P33261	cytochrome P450 family 2 subfamily C member 19(CYP2C19)	GSE49541
975	DHRS2	10202	Q13268	dehydrogenase/reductase 2(DHRS2)	GSE49541
976	PNPLA3	80339	Q9NST1	patatin like phospholipase domain containing 3	DisGeNET
977	TM6SF2	53345	Q9BZW4	transmembrane 6 superfamily member 2	DisGeNET
978	PPARA	5465	Q07869	peroxisome proliferator activated receptor alpha	DisGeNET
979	ADIPOQ	9370	Q15848	adiponectin, C1Q and collagen domain containing	DisGeNET
980	SREBF1	6720	P36956	sterol regulatory element binding transcription factor 1	DisGeNET
981	LEP	3952	P41159	leptin	DisGeNET
982	FGF21	26291	Q9NSA1	fibroblast growth factor 21	DisGeNET
983	SIRT1	23411	Q96EB6	sirtuin 1	DisGeNET
984	LDLR	3949	P01130	low density lipoprotein receptor	DisGeNET
985	CYP2E1	1571	P05181	cytochrome P450 family 2 subfamily E member 1	DisGeNET
986	GSTM1	2944	P09488	glutathione S-transferase mu 1	DisGeNET
987	GSTP1	2950	P09211	glutathione S-transferase pi 1	DisGeNET
988	NFE2L2	4780	Q16236	nuclear factor, erythroid 2 like 2	DisGeNET
989	FAS	355	P25445	Fas cell surface death receptor	DisGeNET
990	XBP1	7494	P17861	X-box binding protein 1	DisGeNET
991	PPARD	5467	Q03181	peroxisome proliferator activated receptor delta	DisGeNET
992	GSTT1	2952	P30711	glutathione S-transferase theta 1	DisGeNET
993	NR1H4	9971	Q96RI1	nuclear receptor subfamily 1 group H member 4	DisGeNET
994	GSTA1	2938	P08263	glutathione S-transferase alpha 1	DisGeNET
995	CYP1A2	1544	P05177	cytochrome P450 family 1 subfamily A member 2	DisGeNET
996	IL4	3565	P05112	interleukin 4	DisGeNET
997	CYP17A1	1586	P05093	cytochrome P450 family 17 subfamily A member 1	DisGeNET
998	LAMA1	284217	P25391	laminin subunit alpha 1	DisGeNET
999	LIF	3976	P15018	LIF, interleukin 6 family cytokine	DisGeNET
1000	MMP1	4312	P03956	matrix metallopeptidase 1	DisGeNET
1001	B3GAT1	27087	Q9P2W7	beta-1,3-glucuronyltransferase 1	DisGeNET
1002	SERPINB2	5055	P05120	serpin family B member 2	DisGeNET
1003	JAK2	3717	O60674	Janus kinase 2	DisGeNET
1004	TNFRSF1B	7133	P20333	TNF receptor superfamily member 1B	DisGeNET
1005	IL1A	3552	P01583	interleukin 1 alpha	DisGeNET
1006	CSF2	1437	P04141	colony stimulating factor 2	DisGeNET
1007	IL3	3562	P08700	interleukin 3	DisGeNET
1008	TGFB1	7040	P01137	transforming growth factor beta 1	DisGeNET
1009	ACE	1636	P12821	angiotensin I converting enzyme	DisGeNET
1010	IKBKG	8517	Q9Y6K9	inhibitor of nuclear factor kappa B kinase subunit gamma	DisGeNET
1011	RAG2	5897	P55895	recombination activating 2	DisGeNET
1012	STC2	8614	O76061	stanniocalcin 2	DisGeNET
1013	ABCB4	5244	P21439	ATP binding cassette subfamily B member 4	DisGeNET
1014	F2	2147	P00734	coagulation factor II, thrombin	DisGeNET
1015	PRF1	5551	P14222	perforin 1	DisGeNET
1016	CD14	929	P08571	CD14 molecule	DisGeNET
1017	SCARB1	949	Q8WTV0	scavenger receptor class B member 1	DisGeNET
1018	ATP5F1B	506	P06576	ATP synthase F1 subunit beta	DisGeNET
1019	GCKR	2646	Q14397	glucokinase regulator	DisGeNET
1020	NCAN	1463	O14594	neurocan	DisGeNET
1021	FDFT1	2222	P37268	farnesyl-diphosphate farnesyltransferase 1	DisGeNET
1022	PARVB	29780	Q9HBI1	parvin beta	DisGeNET
1023	SAMM50	25813	Q9Y512	SAMM50 sorting and assembly machinery component	DisGeNET
1024	GPT	2875	P24298	glutamic--pyruvic transaminase	DisGeNET
1025	HFE	3077	Q30201	homeostatic iron regulator	DisGeNET
1026	TNF	7124	P01375	tumor necrosis factor	DisGeNET
1027	PPARG	5468	P37231	peroxisome proliferator activated receptor gamma	DisGeNET
1028	CRACR2A	84766	Q9BSW2	calcium release activated channel regulator 2A	DisGeNET
1029	EHBP1L1	254102	Q8N3D4	EH domain binding protein 1 like 1	DisGeNET
1030	COL13A1	1305	Q5TAT6	collagen type XIII alpha 1 chain	DisGeNET
1031	GATAD2A	54815	Q86YP4	GATA zinc finger domain containing 2A	DisGeNET
1032	TP63	8626	Q9H3D4	tumor protein p63	DisGeNET
1033	APOC3	345	P02656	apolipoprotein C3	DisGeNET
1034	PPARGC1A	10891	Q9UBK2	PPARG coactivator 1 alpha	DisGeNET
1035	MIR34A	407040		microRNA 34a	DisGeNET
1036	MTTP	4547	P55157	microsomal triglyceride transfer protein	DisGeNET
1037	IL6	3569	P05231	interleukin 6	DisGeNET
1038	SREBF2	6721	Q12772	sterol regulatory element binding transcription factor 2	DisGeNET
1039	MIR122	406906		microRNA 122	DisGeNET
1040	NLRP3	114548	Q96P20	NLR family pyrin domain containing 3	DisGeNET
1041	APOE	348	P02649	apolipoprotein E	DisGeNET
1042	CNBP	7555	P62633	CCHC-type zinc finger nucleic acid binding protein	DisGeNET
1043	GNMT	27232	Q14749	glycine N-methyltransferase	DisGeNET
1044	CYP4F3	4051	Q08477	cytochrome P450 family 4 subfamily F member 3	DisGeNET
1045	TLR4	7099	O00206	toll like receptor 4	DisGeNET
1046	UCP2	7351	P55851	uncoupling protein 2	DisGeNET
1047	GCG	2641	P01275	glucagon	DisGeNET
1048	TXNIP	10628	Q9H3M7	thioredoxin interacting protein	DisGeNET
1049	INSR	3643	P06213	insulin receptor	DisGeNET
1050	GOT2	2806	P00505	glutamic-oxaloacetic transaminase 2	DisGeNET
1051	RBP4	5950	P02753	retinol binding protein 4	DisGeNET
1052	IRS1	3667	P35568	insulin receptor substrate 1	DisGeNET
1053	LEPR	3953	P48357	leptin receptor	DisGeNET
1054	RARRES2	5919	Q99969	retinoic acid receptor responder 2	DisGeNET
1055	HAMP	57817	P81172	hepcidin antimicrobial peptide	DisGeNET
1056	CRP	1401	P02741	C-reactive protein	DisGeNET
1057	FBL	2091	P22087	fibrillarin	DisGeNET
1058	CYP3A4	1576	P08684	cytochrome P450 family 3 subfamily A member 4	DisGeNET
1059	IFNL3	282617	Q8IZI9	interferon lambda 3	DisGeNET
1060	KLF6	1316	Q99612	Kruppel like factor 6	DisGeNET
1061	IL1B	3553	P01584	interleukin 1 beta	DisGeNET
1062	IGF1	3479	P05019	insulin like growth factor 1	DisGeNET
1063	CCL2	6347	P13500	C-C motif chemokine ligand 2	DisGeNET
1064	MT1B	4490	P07438	metallothionein 1B	DisGeNET
1065	APOB	338	P04114	apolipoprotein B	DisGeNET
1066	APOA5	116519	Q6Q788	apolipoprotein A5	DisGeNET
1067	HNF4A	3172	P41235	hepatocyte nuclear factor 4 alpha	DisGeNET
1068	FOXA1	3169	P55317	forkhead box A1	DisGeNET
1069	HMOX1	3162	P09601	heme oxygenase 1	DisGeNET
1070	IRS2	8660	Q9Y4H2	insulin receptor substrate 2	DisGeNET
1071	FAT1	2195	Q14517	FAT atypical cadherin 1	DisGeNET
1072	CEBPA	1050	P49715	CCAAT enhancer binding protein alpha	DisGeNET
1073	TRIB1	10221	Q96RU8	tribbles pseudokinase 1	DisGeNET
1074	CHIT1	1118	Q13231	chitinase 1	DisGeNET
1075	PEMT	10400	Q9UBM1	phosphatidylethanolamine N-methyltransferase	DisGeNET
